# Supplementary material for: Bovine Milk Proteome in the First 9 Days: Protein Interactions in Maturation of the Immune and Digestive System of the Newborn
Source: PLoS One. 2015 Feb 18;10(2):e0116710. doi: 10.1371/journal.pone.0116710 (PMC4333125; doi:10.1371/journal.pone.0116710)
Supplement: S2 Table — (XLSX) [file pone.0116710.s002.xlsx]

## Sheet: Table S2
Protein IDs	Majority protein IDs	Protein name	Gene name	Biological function	Subcellular location			Significant different proteins	Peptide counts (all)	Peptide counts (razor+unique)	Peptide counts (unique)	Fasta headers	Proteins	Peptides	Razor + unique peptides	Unique peptides	Peptides LZ067_Bovine_colostrum1-1	Peptides LZ068_Bovine_colostrum1-2	Peptides LZ069_Bovine_colostrum1-3	Peptides LZ070_Bovine_colostrum1-4	Peptides LZ071_Bovine_colostrum1-5	Peptides LZ072_Bovine_colostrum1-6	Peptides LZ073_Bovine_colostrum1-7	Peptides LZ074_Bovine_colostrum2-1	Peptides LZ075_Bovine_colostrum2-2	Peptides LZ076_Bovine_colostrum2-3	Peptides LZ077_Bovine_colostrum2-4	Peptides LZ078_Bovine_colostrum2-5	Peptides LZ079_Bovine_colostrum2-6	Peptides LZ080_Bovine_colostrum2-7	Peptides LZ081_Bovine_colostrum3-1	Peptides LZ082_Bovine_colostrum3-2	Peptides LZ083_Bovine_colostrum3-3	Peptides LZ084_Bovine_colostrum3-4	Peptides LZ085_Bovine_colostrum3-5	Peptides LZ086_Bovine_colostrum3-6	Peptides LZ087_Bovine_colostrum3-7	Peptides LZ088_Bovine_colostrum4-1	Peptides LZ089_Bovine_colostrum4-2	Peptides LZ090_Bovine_colostrum4-3	Peptides LZ091_Bovine_colostrum4-4	Peptides LZ092_Bovine_colostrum4-5	Peptides LZ093_Bovine_colostrum4-6	Peptides LZ094_Bovine_colostrum4-7	Razor + unique peptides LZ046a_Bovine_milk_cow_5337	Razor + unique peptides LZ047_Bovine_milk_cow_26	Razor + unique peptides LZ048_Bovine_milk_cow_32	Razor + unique peptides LZ049_Bovine_milk_cow_15	Razor + unique peptides LZ050_Bovine_milk_cow_38
G8JKW7;A2I7N1	A2I7N1	Serpin A3-5	SERPINA3	Protease inhibitor	cytoplasm	secreted		+	14;12	7;5	2;2	>tr|G8JKW7|G8JKW7_BOVIN Uncharacterized protein OS=Bos taurus GN=SERPINA3 PE=3 SV=1;>sp|A2I7N1|SPA35_BOVIN Serpin A3-5 OS=Bos taurus GN=SERPINA3-5 PE=3 SV=1	2	14	7	2	11	10	10	10	9	11	9	11	12	12	12	12	10	8	12	5	10	12	10	9	7	8	10	13	10	12	12	12	4	4	5	5	4
A6QPK0	A6QPK0	SCGB2A2 protein	SCGB2A2	Signalling	secreted			+	5	5	5	>tr|A6QPK0|A6QPK0_BOVIN SCGB2A2 protein OS=Bos taurus GN=SCGB2A2 PE=4 SV=1	1	5	5	5	4	5	2	4	5	5	4	1	3	3	4	5	4	1	3	0	3	3	3	3	1	0	1	2	1	2	2	1	1	0	2	0	0
F1MLW8	F1MLW8		LOC100847119	Immunity	secreted			+	7	4	4	>tr|F1MLW8|F1MLW8_BOVIN Uncharacterized protein OS=Bos taurus GN=LOC100847119 PE=4 SV=2	1	7	4	4	6	7	6	6	6	5	4	7	7	7	7	7	7	6	7	5	6	7	6	6	5	6	7	7	6	7	6	7	0	3	4	0	1
F1MPP2	F1MPP2		IGFBP7	Cell adhension	secreted			+	6	6	6	>tr|F1MPP2|F1MPP2_BOVIN Uncharacterized protein OS=Bos taurus GN=IGFBP7 PE=4 SV=2	1	6	6	6	4	4	2	4	1	2	2	1	4	4	3	3	2	2	2	0	3	3	3	3	1	4	5	4	3	3	3	3	0	0	0	0	0
F1MSZ6	F1MSZ6	Antithrombin-III	SERPINC1	Protease inhibitor	secreted			+	18	18	2	>tr|F1MSZ6|F1MSZ6_BOVIN Antithrombin-III OS=Bos taurus GN=SERPINC1 PE=3 SV=1	1	18	18	2	10	8	5	8	8	8	11	7	10	8	7	11	11	7	5	1	5	8	6	7	5	4	5	6	4	5	7	9	5	10	13	7	9
F1MZ96	F1MZ96		IGK	Immunity	secreted			+	16	16	2	>tr|F1MZ96|F1MZ96_BOVIN Uncharacterized protein OS=Bos taurus GN=Bt.57604 PE=4 SV=2	1	16	16	2	15	13	9	10	10	11	11	15	13	14	13	11	11	11	10	5	9	10	7	10	6	8	8	12	7	11	12	12	5	6	10	7	10
F1N076	F1N076		CP	Cell	secreted			+	21	21	21	>tr|F1N076|F1N076_BOVIN Uncharacterized protein OS=Bos taurus GN=CP PE=4 SV=2	1	21	21	21	8	12	6	10	7	13	11	10	13	17	14	15	12	11	11	5	10	12	9	10	6	13	12	17	11	12	14	12	6	6	9	2	6
F1N4M7	F1N4M7		CFI	Enzyme	membrane			+	15	15	15	>tr|F1N4M7|F1N4M7_BOVIN Uncharacterized protein OS=Bos taurus GN=CFI PE=3 SV=2	1	15	15	15	5	7	6	4	7	8	5	7	10	8	10	8	8	7	3	0	2	4	2	3	1	6	7	8	4	7	5	7	2	6	4	3	4
F1N514	F1N514		CD5L	Cell apootosis	membrane			+	22	22	22	>tr|F1N514|F1N514_BOVIN Uncharacterized protein OS=Bos taurus GN=CD5L PE=4 SV=2	1	22	22	22	14	12	2	10	7	9	9	15	12	14	11	11	12	9	7	3	5	8	7	8	3	10	8	13	8	12	6	8	3	7	7	1	4
G3N1R1;G3N1H5;G3N3Q3;G3N188;G3MWT1	G3N1R1	Ig heavy chain V region PJ14	LOC100300716	Immunity	secreted			+	4;4;2;2;2	4;4;2;2;2	2;2;0;0;2	>tr|G3N1R1|G3N1R1_BOVIN Uncharacterized protein OS=Bos taurus GN=LOC100300716 PE=4 SV=1;>tr|G3N1H5|G3N1H5_BOVIN Uncharacterized protein OS=Bos taurus GN=LOC100300716 PE=4 SV=1;>tr|G3N3Q3|G3N3Q3_BOVIN Uncharacterized protein OS=Bos taurus PE=4 SV=1;>tr|G3N1	5	4	4	2	3	2	3	2	2	2	2	4	2	2	2	1	1	2	3	2	2	2	2	3	2	3	2	2	2	2	2	1	2	2	2	2	2
F1N7D7;O18738	O18738	Dystroglycan	DAG1	Cell-Cytoskeleton	secreted	Cell membrane		+	4;3	4;3	4;3	>tr|F1N7D7|F1N7D7_BOVIN Dystroglycan OS=Bos taurus GN=DAG1 PE=4 SV=1;>sp|O18738|DAG1_BOVIN Dystroglycan OS=Bos taurus GN=DAG1 PE=1 SV=1	2	4	4	4	4	4	2	2	4	3	4	3	3	3	3	3	3	2	3	1	2	4	4	4	1	3	2	2	3	2	2	3	1	3	3	3	3
O46375	O46375	Transthyretin	TTR	Transport	secreted			+	8	8	8	>sp|O46375|TTHY_BOVIN Transthyretin OS=Bos taurus GN=TTR PE=1 SV=1	1	8	8	8	4	5	3	4	4	4	4	4	5	4	4	4	3	3	4	2	4	5	4	4	3	4	2	5	3	3	2	3	3	5	4	4	6
P00735	P00735	Prothrombin	F2	Immunity and Blood coagulation	secreted			+	23	23	23	>sp|P00735|THRB_BOVIN Prothrombin OS=Bos taurus GN=F2 PE=1 SV=2	1	23	23	23	12	11	7	12	11	12	12	14	13	15	12	14	13	9	13	3	8	7	6	10	6	11	7	10	6	7	8	8	6	9	10	4	5
F1MNV5;P01044	P01044	Kininogen-1	KNG1	Blood coagulation	secreted			+	15;14	15;14	8;7	>tr|F1MNV5|F1MNV5_BOVIN Kininogen-1 light chain OS=Bos taurus GN=KNG1 PE=4 SV=2;>sp|P01044|KNG1_BOVIN Kininogen-1 OS=Bos taurus GN=KNG1 PE=1 SV=1	2	15	15	8	12	8	7	8	6	8	8	10	10	10	10	11	9	9	8	2	6	6	7	6	4	9	9	10	6	7	9	9	7	6	9	4	7
P01888	P01888	Beta-2-microglobulin	B2M	Immunity	secreted			+	7	7	7	>sp|P01888|B2MG_BOVIN Beta-2-microglobulin OS=Bos taurus GN=B2M PE=1 SV=2	1	7	7	7	3	5	3	5	5	5	5	4	5	5	5	5	4	4	4	1	4	4	3	3	2	4	4	4	3	3	2	2	2	3	4	2	3
A5PJE3;P02672	P02672	Fibrinogen alpha chain	FGA	Blood coagulation	secreted			+	28;28	28;28	28;28	>tr|A5PJE3|A5PJE3_BOVIN Fibrinogen alpha chain OS=Bos taurus GN=FGA PE=2 SV=1;>sp|P02672|FIBA_BOVIN Fibrinogen alpha chain OS=Bos taurus GN=FGA PE=1 SV=5	2	28	28	28	16	16	15	17	16	18	20	14	19	18	17	19	16	16	9	2	14	14	15	16	9	18	14	14	15	15	16	13	5	12	10	7	9
F1MAV0;P02676	P02676	Fibrinogen beta chain	FGB	Blood coagulation	secreted			+	28;25	28;25	28;25	>tr|F1MAV0|F1MAV0_BOVIN Fibrinogen beta chain OS=Bos taurus GN=FGB PE=4 SV=2;>sp|P02676|FIBB_BOVIN Fibrinogen beta chain OS=Bos taurus GN=FGB PE=1 SV=2	2	28	28	28	21	21	14	18	14	23	17	21	27	28	20	24	22	18	9	0	9	15	13	8	6	15	10	17	14	19	18	14	3	12	13	3	10
F1MBN5;P02702;Q0VCN9;E1BJL8	P02702	Folate receptor alpha	FOLR1	Cell death	cell membrane	Membrane	secreted	+	9;9;2;1	9;9;2;1	9;9;2;1	>tr|F1MBN5|F1MBN5_BOVIN Folate receptor alpha OS=Bos taurus GN=FOLR1 PE=4 SV=1;>sp|P02702|FOLR1_BOVIN Folate receptor alpha OS=Bos taurus GN=FOLR1 PE=1 SV=2	4	9	9	9	6	7	6	6	6	7	7	6	7	9	7	9	9	8	4	2	6	6	6	6	4	1	2	4	4	4	5	4	1	5	8	2	6
P02769;CON__sp|P02769|ALBU_BOVIN	P02769	Serum albumin	ALB	Transport	secreted			+	86;86	86;86	78;78	>sp|P02769|ALBU_BOVIN Serum albumin OS=Bos taurus GN=ALB PE=1 SV=4;>sp|P02769|ALBU_BOVIN Serum albumin precursor (Allergen Bos d 6)	2	86	86	78	67	68	53	63	57	65	61	66	72	70	70	72	69	66	50	27	47	54	50	52	44	53	48	65	51	54	60	68	62	74	74	65	70
F1MW68;P05689	P05689	Cathepsin Z	CTSZ	Enzyme	Lysosome			+	4;4	4;4	4;4	>tr|F1MW68|F1MW68_BOVIN Cathepsin Z OS=Bos taurus GN=CTSZ PE=3 SV=1;>sp|P05689|CATZ_BOVIN Cathepsin Z OS=Bos taurus GN=CTSZ PE=2 SV=2	2	4	4	4	0	3	4	4	3	2	3	3	4	4	4	3	3	3	2	0	3	3	3	2	3	2	2	3	2	2	2	2	1	3	3	1	2
E1B726;P06868;A7E350	P06868	Plasminogen	PLG	Blood coagulation	secreted			+	17;17;15	17;17;15	17;17;15	>tr|E1B726|E1B726_BOVIN Plasminogen OS=Bos taurus GN=PLG PE=3 SV=2;>sp|P06868|PLMN_BOVIN Plasminogen OS=Bos taurus GN=PLG PE=1 SV=2;>tr|A7E350|A7E350_BOVIN PLG protein OS=Bos taurus GN=PLG PE=2 SV=1	3	17	17	17	9	8	5	7	2	5	4	9	9	10	9	11	6	3	4	1	5	3	3	3	1	6	6	8	3	2	5	2	2	2	5	3	2
CON__sp|P07589|FINC_BOVIN;G5E5A9;P07589;B8Y9S9;B8Y9T0	P07589	Fibronectin	FN1	Immunity	secreted			+	32;32;32;32;32	32;32;32;32;32	32;32;32;32;32	>sp|P07589|FINC_BOVIN Fibronectin OS=Bos taurus GN=FN1 PE=1 SV=4;>tr|G5E5A9|G5E5A9_BOVIN Fibronectin OS=Bos taurus GN=FN1 PE=4 SV=1;>sp|P07589|FINC_BOVIN Fibronectin OS=Bos taurus GN=FN1 PE=1 SV=4;>tr|B8Y9S9|B8Y9S9_BOVIN Embryo-specific fibronectin 1 trans	5	32	32	32	14	13	4	11	2	7	7	24	22	22	17	18	16	12	12	0	5	5	2	3	1	10	4	7	3	8	5	5	1	7	5	1	3
P12763	P12763	Alpha-2-HS-glycoprotein	AHSG	Immunity	secreted			+	13	13	13	>sp|P12763|FETUA_BOVIN Alpha-2-HS-glycoprotein OS=Bos taurus GN=AHSG PE=1 SV=2	1	13	13	13	12	12	7	10	7	11	8	9	10	11	11	13	11	11	10	4	7	8	8	8	3	6	8	10	8	9	9	7	4	11	8	4	7
F1MGU7;Q3SZZ9;P12799	P12799	Fibrinogen gamma-B chain	FGG	Blood coagulation	secreted			+	19;19;17	19;19;17	19;19;17	>tr|F1MGU7|F1MGU7_BOVIN Fibrinogen gamma-B chain OS=Bos taurus GN=FGG PE=4 SV=1;>tr|Q3SZZ9|Q3SZZ9_BOVIN FGG protein OS=Bos taurus GN=FGG PE=2 SV=1;>sp|P12799|FIBG_BOVIN Fibrinogen gamma-B chain OS=Bos taurus GN=FGG PE=1 SV=1	3	19	19	19	9	9	8	8	8	9	9	14	13	10	10	11	11	7	8	2	10	8	7	7	5	9	7	10	9	9	7	9	4	6	8	4	7
P15497	P15497	Apolipoprotein A-I	APOA1	Transport	secreted			+	18	18	18	>sp|P15497|APOA1_BOVIN Apolipoprotein A-I OS=Bos taurus GN=APOA1 PE=1 SV=3	1	18	18	18	6	7	5	6	9	9	7	10	8	9	9	9	8	5	5	0	6	3	3	5	1	5	6	13	7	10	10	9	4	9	8	3	4
P17690	P17690	Beta-2-glycoprotein 1	APOH	Blood coagulation	secreted			+	8	8	8	>sp|P17690|APOH_BOVIN Beta-2-glycoprotein 1 OS=Bos taurus GN=APOH PE=1 SV=4	1	8	8	8	5	5	1	6	6	7	5	6	6	7	7	7	6	5	1	1	2	5	3	1	2	1	2	4	1	4	4	4	1	4	6	1	0
P17697	P17697	Clusterin	CLU	Immunity	secreted	Cytoplasm	Membrane	+	18	18	18	>sp|P17697|CLUS_BOVIN Clusterin OS=Bos taurus GN=CLU PE=1 SV=1	1	18	18	18	9	12	8	10	10	12	11	10	9	10	10	12	10	9	9	4	9	9	8	8	4	9	10	11	9	10	10	10	4	8	12	5	7
P19660;E1BL84	P19660	Cathelicidin-2	CATHL2	Immunity	secreted			+	7;1	4;0	4;0	>sp|P19660|CTHL2_BOVIN Cathelicidin-2 OS=Bos taurus GN=CATHL2 PE=1 SV=2	2	7	4	4	4	4	3	4	4	6	2	4	4	4	4	5	1	2	4	1	2	4	3	4	1	3	3	4	4	4	4	4	1	2	0	0	2
P22226	P22226	Cathelicidin-1	CATHL1	Immunity	secreted			+	12	12	12	>sp|P22226|CTHL1_BOVIN Cathelicidin-1 OS=Bos taurus GN=CATHL1 PE=1 SV=2	1	12	12	12	8	9	7	10	9	8	6	7	8	9	7	9	6	6	7	2	8	9	8	9	4	5	6	10	7	7	3	7	4	3	2	4	6
P28800	P28800	Alpha-2-antiplasmin	SERPINF2	Immunity	secreted			+	10	10	10	>sp|P28800|A2AP_BOVIN Alpha-2-antiplasmin OS=Bos taurus GN=SERPINF2 PE=1 SV=2	1	10	10	10	6	6	4	7	4	5	4	6	5	6	6	7	8	7	6	1	5	4	3	5	2	6	7	6	6	5	7	6	3	5	7	2	4
P31096;F1MI46;P31098;Q58DM6	P31096	Osteopontin	SPP1	Cell adhension	secreted			+	17;16;10;4	17;16;10;4	17;16;10;4	>sp|P31096|OSTP_BOVIN Osteopontin OS=Bos taurus GN=SPP1 PE=1 SV=2;>tr|F1MI46|F1MI46_BOVIN Osteopontin OS=Bos taurus GN=SPP1 PE=4 SV=1;>sp|P31098|OSTK_BOVIN Osteopontin-K OS=Bos taurus PE=2 SV=1	4	17	17	17	2	3	3	5	2	4	2	3	3	4	3	4	4	3	5	3	2	6	4	3	2	4	3	3	4	4	4	3	5	10	9	3	7
P33046	P33046	Cathelicidin-4	CATHL4	Immunity	secreted			+	4	4	4	>sp|P33046|CTHL4_BOVIN Cathelicidin-4 OS=Bos taurus GN=CATHL4 PE=1 SV=1	1	4	4	4	3	4	3	4	3	2	4	2	3	3	3	3	3	1	2	0	2	2	3	3	1	2	2	4	2	3	3	3	2	3	2	2	3
P34955	P34955	Alpha-1-antiproteinase	SERPINA1	Protease inhibitor	secreted			+	20	20	20	>sp|P34955|A1AT_BOVIN Alpha-1-antiproteinase OS=Bos taurus GN=SERPINA1 PE=1 SV=1	1	20	20	20	14	14	14	12	12	13	14	12	10	16	13	11	12	11	12	6	9	10	7	9	8	14	11	12	13	12	11	11	6	11	14	6	9
P54228	P54228	Cathelicidin-6	CATHL6	Immunity	secreted			+	7	7	4	>sp|P54228|CTHL6_BOVIN Cathelicidin-6 OS=Bos taurus GN=CATHL6 PE=1 SV=1	1	7	7	4	2	3	3	4	3	3	1	2	1	3	3	2	0	1	2	1	2	2	2	2	1	2	3	4	3	3	2	2	1	1	0	1	2
P60712;P63258;F1MRD0	P60712	Actin, cytoplasmic 1	ACTB	Protein synthesis	Cytoplasm			+	16;16;14	16;16;14	6;6;6	>sp|P60712|ACTB_BOVIN Actin, cytoplasmic 1 OS=Bos taurus GN=ACTB PE=1 SV=1;>sp|P63258|ACTG_BOVIN Actin, cytoplasmic 2 OS=Bos taurus GN=ACTG1 PE=1 SV=1;>tr|F1MRD0|F1MRD0_BOVIN Actin, cytoplasmic 1, N-terminally processed OS=Bos taurus GN=ACTB PE=3 SV=2	3	16	16	6	10	10	7	10	9	10	10	7	7	9	10	11	10	10	9	6	8	6	9	7	8	7	8	12	9	9	7	7	6	7	11	4	9
P81187	P81187	Complement factor B	CFB	Immunity	secreted			+	18	18	18	>sp|P81187|CFAB_BOVIN Complement factor B OS=Bos taurus GN=CFB PE=1 SV=2	1	18	18	18	11	13	8	12	13	12	14	14	13	13	10	12	10	9	8	1	6	11	6	7	5	6	9	10	8	7	8	8	5	9	10	6	8
P81265;G5E6M1	P81265	Polymeric immunoglobulin receptor	PIGR	Immunity	secreted	Cell membrane		+	39;20	39;20	7;0	>sp|P81265|PIGR_BOVIN Polymeric immunoglobulin receptor OS=Bos taurus GN=PIGR PE=2 SV=1;>tr|G5E6M1|G5E6M1_BOVIN Polymeric immunoglobulin receptor OS=Bos taurus GN=PIGR PE=4 SV=1	2	39	39	7	33	28	24	34	29	32	31	27	30	35	33	33	33	34	25	14	20	29	26	22	20	21	23	25	22	29	26	27	24	36	35	20	33
Q03247	Q03247	Apolipoprotein E	APOE	Transport	secreted			+	16	16	16	>sp|Q03247|APOE_BOVIN Apolipoprotein E OS=Bos taurus GN=APOE PE=2 SV=1	1	16	16	16	6	5	3	5	5	6	5	9	6	8	8	7	7	5	9	1	5	7	5	4	2	7	4	7	4	7	5	6	2	4	3	3	2
Q0IIA2	Q0IIA2	Odorant-binding protein-like	MGC151921	Transport	secreted			+	8	8	7	>tr|Q0IIA2|Q0IIA2_BOVIN Odorant-binding protein-like OS=Bos taurus GN=MGC151921 PE=2 SV=1	1	8	8	7	4	3	3	3	3	3	2	2	2	4	1	2	3	4	4	1	4	4	3	4	3	4	3	3	3	3	3	3	5	7	6	3	7
Q0P569	Q0P569	Nucleobindin-1	NUCB1	Other	Golgi apparatus	Cytoplasm	secreted	+	30	30	30	>sp|Q0P569|NUCB1_BOVIN Nucleobindin-1 OS=Bos taurus GN=NUCB1 PE=2 SV=1	1	30	30	30	24	24	20	25	21	25	23	18	17	23	24	22	22	21	17	4	20	20	17	18	15	16	17	20	20	18	20	22	14	22	20	17	22
F1MMP5;Q0VCM5	Q0VCM5	Inter-alpha-trypsin inhibitor heavy chain H1	ITIH1	Protease inhibitor	secreted			+	10;9	10;9	10;9	>tr|F1MMP5|F1MMP5_BOVIN Inter-alpha-trypsin inhibitor heavy chain H1 OS=Bos taurus GN=ITIH1 PE=4 SV=1;>sp|Q0VCM5|ITIH1_BOVIN Inter-alpha-trypsin inhibitor heavy chain H1 OS=Bos taurus GN=ITIH1 PE=2 SV=1	2	10	10	10	7	6	4	4	5	3	4	8	5	8	7	6	5	5	5	0	4	3	2	2	3	4	4	7	4	4	4	5	1	2	3	2	2
Q0VCX2;F1N614	Q0VCX2	78 kDa glucose-regulated protein	HSPA5	Protein synthesis	ER	Cytoplasm		+	17;16	17;16	17;16	>sp|Q0VCX2|GRP78_BOVIN 78 kDa glucose-regulated protein OS=Bos taurus GN=HSPA5 PE=2 SV=1;>tr|F1N614|F1N614_BOVIN Uncharacterized protein OS=Bos taurus PE=3 SV=2	2	17	17	17	8	10	5	12	7	12	10	8	12	13	12	11	9	7	5	0	8	12	7	5	1	3	3	11	5	11	11	6	3	4	2	3	3
Q29437;E1BD43;E1BC10;Q9TTK6;O46406;E1BJN3;G3MX04;E1BC09	Q29437	Primary amine oxidase, liver isozyme		Enzyme	secreted			+	10;6;6;6;4;3;2;1	10;6;6;6;4;3;2;1	10;6;6;6;4;3;2;1	>sp|Q29437|AOCX_BOVIN Primary amine oxidase, liver isozyme OS=Bos taurus PE=1 SV=1;>tr|E1BD43|E1BD43_BOVIN Amine oxidase OS=Bos taurus GN=AOC3 PE=3 SV=1;>tr|E1BC10|E1BC10_BOVIN Amine oxidase OS=Bos taurus GN=AOC3 PE=3 SV=1;>sp|Q9TTK6|AOC3_BOVIN Membrane pr	8	10	10	10	5	5	1	5	2	4	3	5	8	6	5	5	6	3	2	0	0	3	2	3	0	2	2	6	1	3	5	4	0	1	1	0	0
Q29443	Q29443	Serotransferrin	TF	Transport	secreted			+	75	75	6	>sp|Q29443|TRFE_BOVIN Serotransferrin OS=Bos taurus GN=TF PE=2 SV=1	1	75	75	6	56	56	49	55	44	46	46	59	59	62	62	61	56	49	47	24	40	44	38	37	28	47	50	51	44	50	54	52	27	54	52	26	41
F1N045;Q29RQ1	Q29RQ1	Complement component C7	C7	Immunity	secreted			+	15;15	15;15	15;15	>tr|F1N045|F1N045_BOVIN Complement component C7 OS=Bos taurus GN=C7 PE=4 SV=1;>sp|Q29RQ1|CO7_BOVIN Complement component C7 OS=Bos taurus GN=C7 PE=2 SV=1	2	15	15	15	3	5	8	8	4	8	5	5	5	8	8	6	6	8	2	0	7	4	6	6	4	5	4	5	7	5	6	5	4	9	7	7	7
Q2KIF2	Q2KIF2	Leucine-rich alpha-2-glycoprotein 1	LRG1	Cell	secreted			+	7	7	7	>tr|Q2KIF2|Q2KIF2_BOVIN Leucine-rich alpha-2-glycoprotein 1 OS=Bos taurus GN=LRG1 PE=2 SV=1	1	7	7	7	6	5	3	5	2	4	2	5	3	6	5	4	4	3	2	0	2	4	2	2	0	2	3	4	1	3	3	2	1	3	1	1	1
Q2KJF1	Q2KJF1	Alpha-1B-glycoprotein	A1BG	Immunity	secreted			+	13	13	13	>sp|Q2KJF1|A1BG_BOVIN Alpha-1B-glycoprotein OS=Bos taurus GN=A1BG PE=1 SV=1	1	13	13	13	11	9	10	8	7	8	7	10	11	10	8	10	9	8	6	2	4	8	7	8	4	6	6	8	7	7	9	8	5	8	9	5	7
Q2TBU0;G3X6K8	Q2TBU0	Haptoglobin	HP	Immunity	secreted			+	15;14	15;14	15;14	>sp|Q2TBU0|HPT_BOVIN Haptoglobin OS=Bos taurus GN=HP PE=2 SV=1;>tr|G3X6K8|G3X6K8_BOVIN Haptoglobin alpha chain OS=Bos taurus GN=HP PE=3 SV=1	2	15	15	15	4	6	9	9	9	9	10	7	7	11	11	9	5	4	7	2	8	6	8	7	4	6	5	8	4	9	4	2	0	0	0	0	3
Q2UVX4;G3X7A5;CON__sp|P12247|CO3_RABIT	Q2UVX4	Complement C3	C3	Immunity	secreted			+	107;106;4	107;106;4	107;106;4	>sp|Q2UVX4|CO3_BOVIN Complement C3 OS=Bos taurus GN=C3 PE=1 SV=2;>tr|G3X7A5|G3X7A5_BOVIN Complement C3b alpha chain OS=Bos taurus GN=C3 PE=4 SV=1	3	107	107	107	57	55	39	54	45	64	56	62	61	68	60	65	55	58	31	7	33	45	37	39	24	40	32	47	41	39	47	43	37	71	71	48	61
Q32KV6	Q32KV6	Nucleotide exchange factor SIL1	SIL1	Transport	ER			+	7	7	7	>sp|Q32KV6|SIL1_BOVIN Nucleotide exchange factor SIL1 OS=Bos taurus GN=SIL1 PE=2 SV=1	1	7	7	7	4	5	1	4	4	4	4	2	3	6	4	3	3	3	2	0	2	4	3	3	1	1	1	3	2	3	3	4	2	3	3	1	4
Q32PA1	Q32PA1	CD59	CD59	Immunity	membrane			+	3	3	3	>tr|Q32PA1|Q32PA1_BOVIN CD59 molecule, complement regulatory protein OS=Bos taurus GN=CD59 PE=2 SV=1	1	3	3	3	2	3	2	3	3	3	3	3	3	3	3	3	3	3	3	1	2	2	3	3	2	2	2	2	2	3	2	3	1	2	3	2	3
Q3MHN2	Q3MHN2	Complement component C9	C9	Immunity	secreted			+	14	14	14	>sp|Q3MHN2|CO9_BOVIN Complement component C9 OS=Bos taurus GN=C9 PE=2 SV=1	1	14	14	14	7	8	6	6	7	7	8	8	8	8	8	8	8	7	7	0	7	6	7	7	7	7	7	7	6	6	6	7	3	6	6	4	3
F1N5M2;Q3MHN5	Q3MHN5	Vitamin D-binding protein	GC	Transport	secreted			+	20;19	20;19	20;19	>tr|F1N5M2|F1N5M2_BOVIN Vitamin D-binding protein OS=Bos taurus GN=GC PE=4 SV=2;>sp|Q3MHN5|VTDB_BOVIN Vitamin D-binding protein OS=Bos taurus GN=GC PE=2 SV=1	2	20	20	20	17	16	11	16	13	17	16	16	16	17	14	13	15	14	9	6	11	12	9	10	8	10	9	14	7	12	13	15	7	13	13	9	10
F1N1I6;F1MJH1;Q3SX14	Q3SX14	Gelsolin	GSN	Other	Cytoplasm			+	14;13;13	14;13;13	14;13;13	>tr|F1N1I6|F1N1I6_BOVIN Gelsolin, N-terminally processed OS=Bos taurus GN=GSN PE=4 SV=1;>tr|F1MJH1|F1MJH1_BOVIN Gelsolin, N-terminally processed OS=Bos taurus GN=GSN PE=4 SV=1;>sp|Q3SX14|GELS_BOVIN Gelsolin OS=Bos taurus GN=GSN PE=2 SV=1	3	14	14	14	7	7	4	10	4	8	6	12	9	10	8	9	8	8	6	1	3	3	4	4	0	4	4	2	4	2	0	1	3	5	7	2	3
Q3SYR8	Q3SYR8	Immunoglobulin J chain	IGJ	Immunity	secreted			+	5	5	5	>tr|Q3SYR8|Q3SYR8_BOVIN Immunoglobulin J chain OS=Bos taurus GN=IGJ PE=2 SV=1	1	5	5	5	3	3	3	3	3	3	3	5	3	3	3	3	3	3	3	0	3	3	3	3	3	3	2	1	3	3	2	2	0	2	2	2	3
Q3SZR3;Q5GN72	Q3SZR3	Alpha-1-acid glycoprotein	ORM1	Immunity	secreted			+	14;14	14;14	14;14	>sp|Q3SZR3|A1AG_BOVIN Alpha-1-acid glycoprotein OS=Bos taurus GN=ORM1 PE=2 SV=1;>tr|Q5GN72|Q5GN72_BOVIN Alpha-1 acid glycoprotein OS=Bos taurus GN=agp PE=2 SV=2	2	14	14	14	9	10	7	10	7	9	7	10	10	11	12	11	12	12	10	6	10	12	10	13	8	9	10	13	11	11	12	13	7	10	11	8	9
Q3SZV7	Q3SZV7	Hemopexin	HPX	Transport	secreted			+	16	16	16	>sp|Q3SZV7|HEMO_BOVIN Hemopexin OS=Bos taurus GN=HPX PE=2 SV=1	1	16	16	16	8	7	8	6	6	6	6	11	8	9	7	8	9	8	7	2	6	7	6	6	4	7	5	8	5	8	6	7	3	5	5	5	5
F1MMD7;Q3T052	Q3T052	Inter-alpha-trypsin inhibitor heavy chain H4	ITIH4	Immunity	secreted			+	26;24	26;24	26;24	>tr|F1MMD7|F1MMD7_BOVIN Inter-alpha-trypsin inhibitor heavy chain H4 OS=Bos taurus GN=ITIH4 PE=4 SV=2;>sp|Q3T052|ITIH4_BOVIN Inter-alpha-trypsin inhibitor heavy chain H4 OS=Bos taurus GN=ITIH4 PE=1 SV=1	2	26	26	26	13	15	10	14	12	15	18	12	12	20	16	15	15	13	7	2	8	12	10	9	7	12	9	16	12	16	16	17	8	8	12	7	12
Q3ZBZ1	Q3ZBZ1	45 kDa calcium-binding protein	SDF4	Other	Golgi apparatus			+	5	5	5	>sp|Q3ZBZ1|CAB45_BOVIN 45 kDa calcium-binding protein OS=Bos taurus GN=SDF4 PE=2 SV=1	1	5	5	5	4	5	3	3	3	3	2	3	3	2	3	5	4	4	3	0	3	4	3	4	3	1	1	3	3	2	2	3	2	3	2	3	2
Q3ZCH5	Q3ZCH5	Zinc-alpha-2-glycoprotein	AZGP1	Immunity	secreted			+	23	23	23	>sp|Q3ZCH5|ZA2G_BOVIN Zinc-alpha-2-glycoprotein OS=Bos taurus GN=AZGP1 PE=2 SV=1	1	23	23	23	21	18	11	19	17	20	21	11	16	19	19	16	16	15	10	2	13	18	13	16	10	9	9	13	10	9	13	18	8	19	20	3	12
Q5E9B1;P19858;E1BNS9;F1MK19	Q5E9B1	L-lactate dehydrogenase B chain	LDHB	Enzyme	secreted			+	7;2;1;1	7;2;1;1	7;2;1;1	>sp|Q5E9B1|LDHB_BOVIN L-lactate dehydrogenase B chain OS=Bos taurus GN=LDHB PE=2 SV=4	4	7	7	7	3	2	4	4	5	4	5	3	2	3	4	4	3	3	3	0	3	4	3	4	3	2	4	6	4	5	4	2	1	2	4	1	3
Q7SIH1	Q7SIH1	Alpha-2-macroglobulin	A2M	Immunity--blood coagulation	secreted			+	35	35	34	>sp|Q7SIH1|A2MG_BOVIN Alpha-2-macroglobulin OS=Bos taurus GN=A2M PE=1 SV=2	1	35	35	34	20	15	3	11	6	10	15	27	20	24	17	19	13	12	20	3	16	17	10	12	7	24	15	23	14	20	15	10	1	2	4	0	1
A6QNL0;Q95122	Q95122	Monocyte differentiation antigen CD14	CD14	Immunity	cell membrane			+	7;7	7;7	7;7	>tr|A6QNL0|A6QNL0_BOVIN Monocyte differentiation antigen CD14 OS=Bos taurus GN=CD14 PE=2 SV=1;>sp|Q95122|CD14_BOVIN Monocyte differentiation antigen CD14 OS=Bos taurus GN=CD14 PE=2 SV=2	2	7	7	7	3	5	5	4	6	5	6	4	4	5	6	6	6	5	3	2	5	5	6	5	4	2	2	5	3	2	4	3	4	6	5	3	5
A2I7M9;Q9TTE1	Q9TTE1	Serpin A3-1	SERPINA3-1	Protease inhibitor	cytoplasm	secreted		+	14;14	14;14	5;5	>sp|A2I7M9|SPA32_BOVIN Serpin A3-2 OS=Bos taurus GN=SERPINA3-2 PE=3 SV=1;>sp|Q9TTE1|SPA31_BOVIN Serpin A3-1 OS=Bos taurus GN=SERPINA3-1 PE=1 SV=3	2	14	14	5	7	5	5	5	4	6	5	7	7	8	8	8	7	3	8	3	6	7	6	5	5	4	5	8	5	7	6	9	3	7	7	4	6
A0JNP2	A0JNP2	Secretoglobin family 1D member	SCGB1D	Other	secreted				3	3	3	>sp|A0JNP2|SG1D_BOVIN Secretoglobin family 1D member OS=Bos taurus GN=SCGB1D PE=3 SV=2	1	3	3	3	0	2	3	3	1	1	1	2	1	1	1	1	1	0	0	1	0	0	0	0	0	0	0	0	0	0	0	0	0	0	0	0	0
A2I7N2	A2I7N2	Serpin A3-6	SERPINA3-6	Protease inhibitor	Cytoplasm	secreted			10	1	1	>sp|A2I7N2|SPA36_BOVIN Serpin A3-6 OS=Bos taurus GN=SERPINA3-6 PE=3 SV=1	1	10	1	1	7	6	5	7	7	8	7	7	9	8	8	8	7	5	7	4	5	7	6	4	4	4	6	9	6	8	7	8	0	0	1	0	0
A2I7N3	A2I7N3	Serpin A3-7	SERPINA3-7	Protease inhibitor	Cytoplasm	secreted			13	10	9	>sp|A2I7N3|SPA37_BOVIN Serpin A3-7 OS=Bos taurus GN=SERPINA3-7 PE=3 SV=1	1	13	10	9	8	10	5	10	6	8	6	9	7	6	8	8	6	7	4	3	4	7	5	7	3	5	5	10	6	6	9	7	1	4	6	3	5
A5D9E9	A5D9E9	Complement component 1, r subcomponent	C1R	Immunity	secreted				2	2	2	>tr|A5D9E9|A5D9E9_BOVIN Complement component 1, r subcomponent OS=Bos taurus GN=C1R PE=2 SV=1	1	2	2	2	0	0	0	1	0	0	0	0	2	2	1	1	0	0	0	0	0	0	0	0	0	0	0	0	0	0	0	0	0	0	0	0	0
A6QLL8;Q3ZBY4	A6QLL8	Fructose-bisphosphate aldolase	ALDOA	Enzyme	unknow				5;1	5;1	5;1	>tr|A6QLL8|A6QLL8_BOVIN Fructose-bisphosphate aldolase OS=Bos taurus GN=ALDOA PE=2 SV=1	2	5	5	5	0	0	2	2	1	1	2	0	0	0	2	1	0	0	0	0	1	1	0	1	1	0	0	2	1	2	0	0	0	0	0	0	1
A6QPP2	A6QPP2	SERPIND1 protein	SERPIND1	Protease inhibitor	secreted				6	6	6	>tr|A6QPP2|A6QPP2_BOVIN SERPIND1 protein OS=Bos taurus GN=SERPIND1 PE=2 SV=1	1	6	6	6	3	2	3	2	2	1	3	2	0	3	2	1	0	1	2	0	2	0	0	0	0	2	1	1	1	2	1	2	1	1	1	1	1
A6QPQ2	A6QPQ2	Serpin A3-8	SERPINA3-8	Protease inhibitor	secreted	Cytoplasm			8	4	4	>sp|A6QPQ2|SPA38_BOVIN Serpin A3-8 OS=Bos taurus GN=SERPINA3-8 PE=2 SV=1	1	8	4	4	6	6	4	7	6	5	3	5	6	7	8	7	6	5	6	2	4	6	5	6	3	5	6	7	7	7	6	6	1	1	1	1	1
A6QPZ4;G3X894;G5E537	A6QPZ4	SERPINB4 protein	SERPINB4	Protease inhibitor	secreted				4;2;2	2;0;2	1;0;1	>tr|A6QPZ4|A6QPZ4_BOVIN SERPINB4 protein OS=Bos taurus GN=SERPINB4 PE=2 SV=1;>tr|G3X894|G3X894_BOVIN Uncharacterized protein OS=Bos taurus GN=LOC786263 PE=3 SV=1;>tr|G5E537|G5E537_BOVIN Uncharacterized protein OS=Bos taurus PE=3 SV=1	3	4	2	1	1	3	4	4	2	2	1	0	0	1	1	1	1	0	1	0	1	2	2	1	1	2	2	4	1	2	2	1	0	0	0	1	1
E1BD63;A7YWH4;F1MPL6	A7YWH4	BoLA protein	BoLA	Immunity	membrane				2;1;1	1;0;0	1;0;0	>tr|E1BD63|E1BD63_BOVIN Uncharacterized protein OS=Bos taurus GN=LOC616942 PE=3 SV=2;>tr|A7YWH4|A7YWH4_BOVIN BoLA protein OS=Bos taurus GN=BoLA PE=2 SV=1;>tr|F1MPL6|F1MPL6_BOVIN Uncharacterized protein OS=Bos taurus PE=3 SV=2	3	2	1	1	1	2	2	2	2	2	2	0	0	0	0	0	0	0	2	0	2	1	2	2	1	0	0	0	0	0	0	0	0	0	0	0	0
A8YXY3	A8YXY3	15 kDa selenoprotein	SEP15	Protein synthesis	ER				4	4	4	>sp|A8YXY3|SEP15_BOVIN 15 kDa selenoprotein OS=Bos taurus GN=SEP15 PE=2 SV=2	1	4	4	4	1	1	1	2	0	1	1	0	0	1	2	3	3	2	0	0	1	3	2	1	2	0	0	1	1	2	0	2	2	4	3	1	2
E1B8B5	E1B8B5		Bt.66080	Protease inhibitor	unknow				4	4	1	>tr|E1B8B5|E1B8B5_BOVIN Uncharacterized protein OS=Bos taurus GN=Bt.66080 PE=3 SV=2	1	4	4	1	1	4	2	4	3	2	0	0	0	0	0	0	0	0	0	0	0	1	1	0	0	1	1	4	0	0	0	0	0	0	0	0	0
E1B902	E1B902	Mitogen-activated protein kinase kinase kinase kinase	MAP4K2	Enzyme	unknow				3	3	3	>tr|E1B902|E1B902_BOVIN Mitogen-activated protein kinase kinase kinase kinase OS=Bos taurus GN=MAP4K2 PE=3 SV=1	1	3	3	3	0	0	1	1	0	0	0	0	0	1	1	0	0	0	0	0	2	0	0	2	0	0	0	0	0	1	0	1	0	0	1	0	0
E1BA17	E1BA17		LOC781493	unknow	secreted				9	9	9	>tr|E1BA17|E1BA17_BOVIN Uncharacterized protein OS=Bos taurus GN=LOC781493 PE=4 SV=2	1	9	9	9	3	3	0	2	0	0	0	3	3	3	4	5	3	2	3	0	1	2	0	1	0	4	2	4	2	1	4	3	0	0	0	0	0
E1BDY3;G3N2K4	E1BDY3		GLG1	Protein synthesis	Golgi apparatus	Membrane			2;2	2;2	2;2	>tr|E1BDY3|E1BDY3_BOVIN Uncharacterized protein OS=Bos taurus GN=GLG1 PE=4 SV=2;>tr|G3N2K4|G3N2K4_BOVIN Uncharacterized protein OS=Bos taurus GN=GLG1 PE=4 SV=1	2	2	2	2	0	1	0	2	0	0	0	0	0	0	0	0	0	0	1	0	0	0	0	0	0	0	0	0	1	0	0	0	1	1	1	0	0
E1BEL6	E1BEL6		NRP2	Cell	membrane				2	2	2	>tr|E1BEL6|E1BEL6_BOVIN Uncharacterized protein OS=Bos taurus GN=NRP2 PE=4 SV=1	1	2	2	2	0	0	1	0	0	0	0	0	0	0	0	0	0	0	0	0	1	2	0	1	1	0	0	0	0	0	0	0	0	0	0	0	0
E1BF27	E1BF27		SLC38A10	unknow	membrane				4	4	4	>tr|E1BF27|E1BF27_BOVIN Uncharacterized protein OS=Bos taurus GN=SLC38A10 PE=4 SV=2	1	4	4	4	1	2	0	1	1	1	1	0	1	1	1	1	1	1	0	0	0	2	1	2	1	0	0	0	0	1	1	1	3	2	3	2	0
E1BH06	E1BH06		LOC617696	Immunity	secreted				19	19	19	>tr|E1BH06|E1BH06_BOVIN Uncharacterized protein OS=Bos taurus GN=LOC617696 PE=4 SV=2	1	19	19	19	6	4	3	7	4	6	4	11	10	8	7	9	5	6	1	0	2	2	1	3	1	2	1	3	1	3	2	2	3	3	2	2	2
E1BI82	E1BI82		LOC525947	Transport	unknow				12	9	9	>tr|E1BI82|E1BI82_BOVIN Uncharacterized protein OS=Bos taurus GN=LOC525947 PE=4 SV=2	1	12	9	9	8	9	4	5	4	4	4	7	5	7	4	6	4	4	7	2	4	6	3	4	2	3	3	5	4	4	5	3	0	0	0	0	0
E1BKT9	E1BKT9		DSP	other	membrane	Mitochondrion			8	8	8	>tr|E1BKT9|E1BKT9_BOVIN Uncharacterized protein OS=Bos taurus GN=DSP PE=4 SV=1	1	8	8	8	1	3	0	0	0	1	0	0	0	0	1	0	0	0	0	0	0	0	0	0	0	0	0	0	0	0	1	1	0	0	0	0	0
E1BMJ0	E1BMJ0		LOC100847889	Protease inhibitor	secreted				10	1	1	>tr|E1BMJ0|E1BMJ0_BOVIN Uncharacterized protein OS=Bos taurus GN=LOC100847889 PE=4 SV=2	1	10	1	1	5	4	4	6	4	5	7	6	4	7	6	6	5	4	4	1	3	5	3	4	1	2	2	4	3	3	3	4	0	0	0	0	0
F1MC11;A1L595;G3N2P6	F1MC11	Keratin, type I cytoskeletal 14	KRT14	Cell	Cytoplasm				15;6;1	11;3;1	3;1;1	>tr|F1MC11|F1MC11_BOVIN Keratin, type I cytoskeletal 14 OS=Bos taurus GN=KRT14 PE=3 SV=2	3	15	11	3	7	7	4	5	8	6	9	3	3	6	6	3	5	5	6	3	5	5	6	5	4	6	3	4	5	1	4	4	1	3	0	4	2
F1MD77	F1MD77		LAMC1	cell	unknow				12	12	12	>tr|F1MD77|F1MD77_BOVIN Uncharacterized protein OS=Bos taurus GN=LAMC1 PE=4 SV=2	1	12	12	12	3	2	1	1	0	2	0	5	3	2	1	4	1	2	3	0	1	1	2	2	0	3	3	2	0	2	2	2	0	1	1	1	1
F1MJK3;F1MI18	F1MJK3		LOC506828	Protease inhibitor	secreted				5;5	4;4	4;4	>tr|F1MJK3|F1MJK3_BOVIN Uncharacterized protein OS=Bos taurus GN=LOC506828 PE=4 SV=2;>tr|F1MI18|F1MI18_BOVIN Uncharacterized protein OS=Bos taurus GN=LOC506828 PE=4 SV=2	2	5	4	4	1	1	0	1	0	1	0	1	1	3	2	2	0	0	0	0	0	1	0	1	0	0	0	1	0	1	1	0	0	0	0	0	0
F1MLW7	F1MLW7		IGLL1	Immunity	secreted				14	14	2	>tr|F1MLW7|F1MLW7_BOVIN Uncharacterized protein OS=Bos taurus GN=IGLL1 PE=4 SV=2	1	14	14	2	11	10	8	9	7	9	8	10	11	12	13	10	8	9	11	7	9	8	10	10	6	10	9	9	8	7	10	10	7	7	10	8	8
F1MM32	F1MM32		QSOX1	Enzyme	secreted				14	14	14	>tr|F1MM32|F1MM32_BOVIN Uncharacterized protein OS=Bos taurus GN=QSOX1 PE=4 SV=2	1	14	14	14	0	0	0	0	0	0	0	0	0	2	1	1	1	0	0	0	0	0	0	1	0	0	0	0	0	0	0	0	1	2	4	2	1
F1MNT5	F1MNT5			Signalling	membrane				4	4	4	>tr|F1MNT5|F1MNT5_BOVIN Uncharacterized protein OS=Bos taurus PE=4 SV=2	1	4	4	4	1	1	1	0	0	1	0	1	2	2	2	1	1	2	0	0	1	1	0	1	0	1	1	1	1	1	0	1	0	0	1	0	0
F1MNW4	F1MNW4	Inter-alpha-trypsin inhibitor heavy chain H2	ITIH2	Protease inhibitor	unknow				6	6	6	>tr|F1MNW4|F1MNW4_BOVIN Inter-alpha-trypsin inhibitor heavy chain H2 OS=Bos taurus GN=ITIH2 PE=4 SV=2	1	6	6	6	1	2	0	1	2	2	2	2	3	2	2	1	1	2	0	0	0	1	1	1	0	2	2	4	1	3	2	3	0	1	0	0	0
F1MU34	F1MU34		ERAP1	Enzyme	Cytoplasm	secreted			3	3	3	>tr|F1MU34|F1MU34_BOVIN Uncharacterized protein OS=Bos taurus GN=ERAP1 PE=4 SV=1	1	3	3	3	1	0	0	1	1	1	1	0	0	0	0	1	1	0	0	0	0	0	0	0	0	0	0	1	0	3	1	1	0	0	0	0	0
F1MUT3;E1BBX5	F1MUT3	Xanthine dehydrogenase/oxidase	XDH	Enzyme	secreted				61;1	61;1	5;0	>tr|F1MUT3|F1MUT3_BOVIN Xanthine dehydrogenase/oxidase OS=Bos taurus GN=XDH PE=4 SV=1	2	61	61	5	14	15	11	28	22	31	35	13	14	27	31	29	32	25	10	2	21	31	28	29	23	3	5	8	8	18	16	17	36	52	49	42	47
F1MX00	F1MX00		C11H9orf117	unknow	unknow				2	2	2	>tr|F1MX00|F1MX00_BOVIN Uncharacterized protein OS=Bos taurus GN=C11H9orf117 PE=4 SV=2	1	2	2	2	0	0	0	0	0	0	0	0	2	0	0	0	0	0	0	0	0	0	0	0	0	0	0	0	0	0	0	0	0	0	0	0	0
F1MX50	F1MX50		CREG1	Cell proliferation	secreted				3	3	3	>tr|F1MX50|F1MX50_BOVIN Uncharacterized protein OS=Bos taurus GN=CREG1 PE=4 SV=1	1	3	3	3	2	2	2	2	3	3	3	2	2	3	3	2	3	2	0	1	1	2	2	1	1	0	1	1	1	1	2	1	2	3	2	1	2
F1MYX5;F1MSB7;A7E3Q8	F1MYX5		LCP1	Immunity	unknow				7;1;1	7;1;1	7;1;1	>tr|F1MYX5|F1MYX5_BOVIN Uncharacterized protein OS=Bos taurus GN=LCP1 PE=4 SV=1	3	7	7	7	1	3	3	3	1	1	0	1	1	2	1	3	1	0	0	0	0	1	0	0	0	2	2	7	2	2	1	3	0	0	0	0	0
F1N0Z9	F1N0Z9		ELP	Protease inhibitor	unknow				2	2	2	>tr|F1N0Z9|F1N0Z9_BOVIN Uncharacterized protein OS=Bos taurus GN=ELP PE=4 SV=1	1	2	2	2	1	1	1	1	1	1	1	1	1	1	1	1	1	1	1	1	1	1	1	1	1	1	1	2	1	1	1	1	0	0	0	0	0
F1N102;F1MX86	F1N102		C8B	Immunity	secreted				4;2	4;2	4;2	>tr|F1N102|F1N102_BOVIN Uncharacterized protein OS=Bos taurus GN=C8B PE=4 SV=2;>tr|F1MX86|F1MX86_BOVIN Uncharacterized protein OS=Bos taurus GN=C8B PE=4 SV=2	2	4	4	4	0	0	1	0	0	0	0	2	0	1	2	1	1	1	1	0	0	0	0	0	0	1	1	0	1	0	0	1	0	0	0	0	0
F1N4Y5	F1N4Y5		BOLA-NC1	Immunity	ER				13	13	11	>tr|F1N4Y5|F1N4Y5_BOVIN Uncharacterized protein OS=Bos taurus GN=BOLA-NC1 PE=3 SV=2	1	13	13	11	9	11	5	9	8	8	8	8	12	12	11	12	12	10	0	0	0	0	0	0	0	5	2	9	7	6	6	6	0	0	0	0	0
F1N685	F1N685		JMJD1C	unknow	unknow				2	2	2	>tr|F1N685|F1N685_BOVIN Uncharacterized protein OS=Bos taurus GN=JMJD1C PE=4 SV=2	1	2	2	2	1	2	0	1	1	1	1	1	1	1	1	1	1	1	2	0	0	1	1	2	1	0	0	1	1	0	1	0	0	1	1	0	1
F1N726	F1N726		GP2	Immunity	secreted				19	19	19	>tr|F1N726|F1N726_BOVIN Uncharacterized protein OS=Bos taurus GN=GP2 PE=4 SV=1	1	19	19	19	7	3	5	10	10	8	9	6	6	11	8	9	8	12	7	3	10	13	9	10	10	3	4	5	6	7	9	8	9	12	13	5	15
F1N7Q0	F1N7Q0	BTB (POZ) domain containing 12	SLX4	Protein synthesis	Nucleus				2	2	2	>tr|F1N7Q0|F1N7Q0_BOVIN Uncharacterized protein OS=Bos taurus GN=SLX4 PE=4 SV=2	1	2	2	2	0	0	0	1	0	0	1	1	0	1	2	1	1	0	1	0	1	0	0	0	0	0	0	0	1	1	0	1	0	1	1	0	0
F6R3I5	F6R3I5		CRISP3	Immunity	secreted				10	10	10	>tr|F6R3I5|F6R3I5_BOVIN Uncharacterized protein OS=Bos taurus GN=CRISP3 PE=4 SV=1	1	10	10	10	1	1	2	3	1	2	1	0	2	2	2	3	2	2	1	1	1	1	1	1	0	0	1	3	1	3	2	1	4	4	5	3	4
G3MX65;Q3T0Z0	G3MX65		WFDC2	Protease inhibitor	secreted				2;2	2;2	2;2	>tr|G3MX65|G3MX65_BOVIN Uncharacterized protein OS=Bos taurus GN=WFDC2 PE=4 SV=1;>tr|Q3T0Z0|Q3T0Z0_BOVIN Uncharacterized protein OS=Bos taurus GN=WFDC2 PE=2 SV=1	2	2	2	2	0	0	0	0	0	1	0	0	0	2	2	0	1	1	2	0	2	2	2	2	1	2	2	1	2	0	2	2	1	2	1	2	2
G3MXD9;G3MZH0	G3MXD9		LOC100300806	unknow	unknow				3;3	1;1	1;1	>tr|G3MXD9|G3MXD9_BOVIN Uncharacterized protein OS=Bos taurus GN=LOC100300806 PE=4 SV=1;>tr|G3MZH0|G3MZH0_BOVIN Uncharacterized protein OS=Bos taurus GN=LOC100300806 PE=4 SV=1	2	3	1	1	2	2	2	2	1	1	2	3	2	2	2	1	1	2	2	1	1	2	1	1	1	2	1	2	1	2	2	0	0	0	0	0	0
G3MZU3;E1BJP1	G3MZU3		LOC783399	Transport	secreted				5;3	5;3	5;3	>tr|G3MZU3|G3MZU3_BOVIN Uncharacterized protein OS=Bos taurus GN=LOC783399 PE=3 SV=1;>tr|E1BJP1|E1BJP1_BOVIN Uncharacterized protein OS=Bos taurus GN=LOC513329 PE=3 SV=1	2	5	5	5	0	0	0	0	0	0	0	0	0	0	0	0	0	0	0	0	0	0	0	0	0	0	0	1	1	0	0	2	0	1	2	0	0
G3N0S9	G3N0S9		LOC515150	unknow	unknow				5	5	5	>tr|G3N0S9|G3N0S9_BOVIN Uncharacterized protein OS=Bos taurus GN=LOC515150 PE=4 SV=1	1	5	5	5	3	2	1	3	1	3	4	4	2	2	2	1	1	1	1	0	0	1	2	1	0	1	1	2	1	2	2	0	0	1	1	0	0
G3N0V2	G3N0V2		KRT1	Cytoskeleton	membrane				8	1	1	>tr|G3N0V2|G3N0V2_BOVIN Uncharacterized protein OS=Bos taurus GN=KRT1 PE=3 SV=1	1	8	1	1	5	7	4	4	7	6	6	5	6	2	6	5	5	5	3	3	4	5	4	4	3	4	4	3	3	2	3	5	0	1	1	1	0
G3N1C8	G3N1C8			Enzyme	unknow				2	2	2	>tr|G3N1C8|G3N1C8_BOVIN Uncharacterized protein OS=Bos taurus PE=4 SV=1	1	2	2	2	1	1	2	1	1	2	2	0	1	2	2	2	2	2	2	1	2	2	2	2	1	2	2	1	1	1	0	1	0	2	2	0	2
G3N2D8	G3N2D8		GGT1	Enzyme	membrane				6	6	6	>tr|G3N2D8|G3N2D8_BOVIN Uncharacterized protein OS=Bos taurus GN=GGT1 PE=4 SV=1	1	6	6	6	6	3	1	5	3	4	3	1	3	2	1	3	1	2	2	0	1	4	2	4	1	1	1	0	0	1	2	2	2	1	2	0	0
G5E5H7	G5E5H7		PAEP	Transport	secreted				25	25	2	>tr|G5E5H7|G5E5H7_BOVIN Uncharacterized protein OS=Bos taurus GN=PAEP PE=3 SV=1	1	25	25	2	21	23	20	22	20	23	23	21	21	24	23	24	24	22	22	12	21	24	21	22	19	17	16	21	21	20	23	22	20	24	24	22	24
G5E5V1;G5E5H2	G5E5V1	IGL@		Immunity	secreted				2;1	2;1	2;1	>tr|G5E5V1|G5E5V1_BOVIN Uncharacterized protein OS=Bos taurus PE=4 SV=1;>tr|G5E5H2|G5E5H2_BOVIN Uncharacterized protein OS=Bos taurus PE=4 SV=1	2	2	2	2	2	2	2	2	2	2	2	2	2	2	2	2	2	2	2	2	2	2	2	2	2	2	2	2	2	2	2	2	1	2	2	2	2
O02853	O02853	Prostaglandin-H2 D-isomerase	PTGDS	Enzyme	ER	Nucleus	Golgi apparatus		6	6	6	>sp|O02853|PTGDS_BOVIN Prostaglandin-H2 D-isomerase OS=Bos taurus GN=PTGDS PE=1 SV=1	1	6	6	6	1	2	3	4	3	4	4	4	4	3	3	2	2	3	2	0	3	2	3	2	2	0	1	3	2	2	3	1	2	3	2	1	3
O18836	O18836	Growth/differentiation factor 8	MSTN	Other-cytokine growth	secreted				9	9	9	>sp|O18836|GDF8_BOVIN Growth/differentiation factor 8 OS=Bos taurus GN=MSTN PE=1 SV=2	1	9	9	9	4	5	4	6	3	5	3	6	7	7	6	7	8	7	4	1	4	6	4	4	2	4	4	6	4	4	7	5	0	0	0	0	0
P00711	P00711	Alpha-lactalbumin	LALBA	Enzyme	secreted				15	15	15	>sp|P00711|LALBA_BOVIN Alpha-lactalbumin OS=Bos taurus GN=LALBA PE=1 SV=2	1	15	15	15	14	15	13	14	13	14	14	14	14	14	15	15	15	14	12	6	12	13	13	14	11	8	10	14	11	12	14	14	14	15	14	14	15
P00727;G3N0I4	P00727	Cytosol aminopeptidase	LAP3	Enzyme	Cytoplasm				2;2	2;2	2;2	>sp|P00727|AMPL_BOVIN Cytosol aminopeptidase OS=Bos taurus GN=LAP3 PE=1 SV=3;>tr|G3N0I4|G3N0I4_BOVIN Cytosol aminopeptidase OS=Bos taurus GN=LAP3 PE=3 SV=1	2	2	2	2	0	0	0	0	0	0	2	0	0	0	0	0	0	0	0	0	0	0	0	0	0	0	0	0	0	0	0	0	0	0	0	0	0
F1MMK9;P00978	P00978	Protein AMBP	AMBP	Protease inhibitor	secreted				5;5	5;5	5;5	>tr|F1MMK9|F1MMK9_BOVIN Alpha-1-microglobulin OS=Bos taurus GN=AMBP PE=4 SV=2;>sp|P00978|AMBP_BOVIN Protein AMBP OS=Bos taurus GN=AMBP PE=1 SV=2	2	5	5	5	3	3	2	1	1	2	2	3	4	3	2	2	1	2	2	0	1	2	0	1	0	3	0	1	1	1	1	3	0	1	0	0	0
P01045	P01045	Kininogen-2	KNG2	Blood coagulation	secreted				9	2	2	>sp|P01045|KNG2_BOVIN Kininogen-2 OS=Bos taurus GN=KNG2 PE=1 SV=1	1	9	2	2	5	3	4	5	4	5	5	5	5	5	5	5	4	5	5	1	4	7	5	6	4	5	5	3	3	3	4	4	1	2	1	2	2
P01966	P01966	Hemoglobin subunit alpha	HBA	Transport	unknow				4	4	4	>sp|P01966|HBA_BOVIN Hemoglobin subunit alpha OS=Bos taurus GN=HBA PE=1 SV=2	1	4	4	4	1	2	1	1	1	1	1	2	4	3	3	3	3	2	1	0	1	1	1	1	1	2	2	1	2	1	1	1	0	0	0	0	0
P02070;P02081;G3MZ21	P02070	Hemoglobin subunit beta	HBB	Transport	secreted				10;3;2	10;3;2	10;3;2	>sp|P02070|HBB_BOVIN Hemoglobin subunit beta OS=Bos taurus GN=HBB PE=1 SV=1	3	10	10	10	3	3	2	3	2	2	1	5	8	5	6	7	5	3	0	0	1	1	1	1	0	2	1	2	1	1	1	1	0	0	0	0	0
E1BHJ0;P02584	P02584	Profilin-1	PFN1	Cell	Cytoplasm				3;3	3;3	3;3	>tr|E1BHJ0|E1BHJ0_BOVIN Profilin OS=Bos taurus PE=3 SV=1;>sp|P02584|PROF1_BOVIN Profilin-1 OS=Bos taurus GN=PFN1 PE=1 SV=2	2	3	3	3	0	1	2	0	0	0	0	0	1	0	0	0	0	0	0	0	0	0	0	0	0	0	0	2	0	0	0	0	0	0	0	0	0
P02662	P02662	Alpha-S1-casein	CSN1S1	Transport	secreted				20	20	20	>sp|P02662|CASA1_BOVIN Alpha-S1-casein OS=Bos taurus GN=CSN1S1 PE=1 SV=2	1	20	20	20	12	11	7	12	10	13	14	11	12	14	14	12	12	12	7	5	10	14	10	11	7	6	5	5	5	7	12	13	10	13	13	10	12
P02663	P02663	Alpha-S2-casein	CSN1S2	Transport	secreted				23	23	23	>sp|P02663|CASA2_BOVIN Alpha-S2-casein OS=Bos taurus GN=CSN1S2 PE=1 SV=2	1	23	23	23	9	8	7	11	11	8	11	8	9	10	11	10	10	11	7	4	7	12	8	10	9	4	4	5	5	7	6	7	8	13	12	9	11
P02666	P02666	Beta-casein	CSN2	Transport	secreted				8	8	8	>sp|P02666|CASB_BOVIN Beta-casein OS=Bos taurus GN=CSN2 PE=1 SV=2	1	8	8	8	8	7	6	7	8	7	8	5	6	7	8	7	8	6	5	4	5	6	5	7	7	5	4	5	7	5	5	7	5	8	8	7	7
P02668	P02668	Kappa-casein	CSN3	Transport	secreted				8	8	8	>sp|P02668|CASK_BOVIN Kappa-casein OS=Bos taurus GN=CSN3 PE=1 SV=1	1	8	8	8	2	1	3	1	2	2	4	4	2	2	4	2	1	2	2	1	2	2	2	3	2	2	2	2	2	2	1	2	2	1	1	4	4
P02754	P02754	Beta-lactoglobulin	LGB	Transport	secreted				25	2	2	>sp|P02754|LACB_BOVIN Beta-lactoglobulin OS=Bos taurus GN=LGB PE=1 SV=3	1	25	2	2	22	23	21	23	21	24	24	19	20	24	22	24	22	21	22	13	21	24	21	22	19	15	14	20	19	18	22	21	1	2	2	1	2
A6H7J6;P05307	P05307	Protein disulfide-isomerase	P4HB	Enzyme	cell membrane	Membrane	ER		7;7	7;7	7;7	>tr|A6H7J6|A6H7J6_BOVIN P4HB protein OS=Bos taurus GN=P4HB PE=2 SV=1;>sp|P05307|PDIA1_BOVIN Protein disulfide-isomerase OS=Bos taurus GN=P4HB PE=1 SV=1	2	7	7	7	1	0	0	3	1	2	3	0	0	3	3	3	1	2	0	0	1	3	1	1	1	0	1	1	0	1	0	1	1	3	2	2	1
P07688	P07688	Cathepsin B	CTSB	Enzyme	Lysosome	secreted			6	6	6	>sp|P07688|CATB_BOVIN Cathepsin B OS=Bos taurus GN=CTSB PE=1 SV=5	1	6	6	6	1	0	1	0	0	1	2	1	1	3	3	3	3	2	0	0	0	2	0	0	0	0	0	0	0	0	0	0	0	1	0	0	1
P08037	P08037	Beta-1,4-galactosyltransferase 1	B4GALT1	immunity	cell membrane	golgi apparatus	cell membrane		11	11	11	>sp|P08037|B4GT1_BOVIN Beta-1,4-galactosyltransferase 1 OS=Bos taurus GN=B4GALT1 PE=1 SV=3	1	11	11	11	4	4	6	5	4	6	5	4	3	6	7	6	8	3	2	1	4	4	3	1	5	2	5	3	4	3	3	4	1	6	7	5	7
P0CH28;E1B9K1;P0CG53;P62992;P63048	P0CH28	Polyubiquitin-C	UBC	Other	Cytoplasm	Nucleus			2;2;2;2;2	2;2;2;2;2	2;2;2;2;2	>sp|P0CH28|UBC_BOVIN Polyubiquitin-C OS=Bos taurus GN=UBC PE=1 SV=1;>tr|E1B9K1|E1B9K1_BOVIN Ubiquitin OS=Bos taurus GN=UBC PE=4 SV=2;>sp|P0CG53|UBB_BOVIN Polyubiquitin-B OS=Bos taurus GN=UBB PE=1 SV=1;>sp|P62992|RS27A_BOVIN Ubiquitin-40S ribosomal protein	5	2	2	2	1	1	0	1	1	1	1	0	1	1	1	1	1	0	1	0	0	2	1	1	0	0	0	0	0	0	1	1	0	1	0	0	1
P10152;Q2NKV1	P10152	Angiogenin-1	ANG1	Cell	secreted	Nucleus			6;6	6;6	6;6	>sp|P10152|ANG1_BOVIN Angiogenin-1 OS=Bos taurus GN=ANG1 PE=1 SV=4;>tr|Q2NKV1|Q2NKV1_BOVIN Angiogenin, ribonuclease, RNase A family, 5 OS=Bos taurus GN=ANG PE=2 SV=1	2	6	6	6	0	0	0	2	2	1	2	0	0	0	0	0	1	0	0	0	0	0	0	0	0	0	0	0	0	0	0	0	1	0	1	2	1
P10790;F1MHQ4;P48035;P02690	P10790	Fatty acid-binding protein, heart	FABP3	Transport	Cytoplasm	Mitochondrion			14;2;2;1	14;2;2;1	14;2;2;1	>sp|P10790|FABPH_BOVIN Fatty acid-binding protein, heart OS=Bos taurus GN=FABP3 PE=1 SV=2	4	14	14	14	2	3	2	8	7	9	10	1	2	6	9	9	9	10	2	1	6	10	9	11	7	1	2	7	7	7	7	10	7	11	11	10	9
P11151	P11151	Lipoprotein lipase	LPL	Enzyme	cell membrane	secreted			8	8	8	>sp|P11151|LIPL_BOVIN Lipoprotein lipase OS=Bos taurus GN=LPL PE=1 SV=2	1	8	8	8	0	0	0	1	1	1	3	0	1	1	1	0	1	0	0	0	0	1	0	0	0	0	0	1	0	1	0	0	2	1	1	1	2
P13696	P13696	Phosphatidylethanolamine-binding protein 1	PEBP1	Protease inhibitor	Cytoplasm				2	2	2	>sp|P13696|PEBP1_BOVIN Phosphatidylethanolamine-binding protein 1 OS=Bos taurus GN=PEBP1 PE=1 SV=2	1	2	2	2	0	2	0	1	0	1	0	0	0	0	0	0	0	1	0	0	0	0	0	0	1	0	0	0	0	1	2	1	0	1	2	0	0
P13753	P13753	BOLA class I histocompatibility antigen, alpha chain BL3-7		Immunity	membrane				4	2	1	>sp|P13753|HA1B_BOVIN BOLA class I histocompatibility antigen, alpha chain BL3-7 OS=Bos taurus PE=2 SV=1	1	4	2	1	3	4	3	4	4	4	4	1	2	2	2	2	2	2	1	0	1	0	1	1	0	1	0	2	2	2	2	1	0	0	0	0	0
Q58DP6;P15467	P15467	Ribonuclease 4	RNASE4	Enzyme	secreted				5;3	5;3	5;3	>tr|Q58DP6|Q58DP6_BOVIN Ribonuclease 4 OS=Bos taurus GN=RNASE4 PE=2 SV=1;>sp|P15467|RNAS4_BOVIN Ribonuclease 4 OS=Bos taurus GN=RNASE4 PE=1 SV=4	2	5	5	5	2	4	1	4	4	4	5	2	5	4	5	5	5	4	1	0	2	4	2	2	2	0	0	1	1	2	1	3	3	5	5	4	3
P17248	P17248	Tryptophan--tRNA ligase, cytoplasmic	ARS	Protein synthesis	Cytoplasm				4	4	4	>sp|P17248|SYWC_BOVIN Tryptophan--tRNA ligase, cytoplasmic OS=Bos taurus GN=WARS PE=1 SV=3	1	4	4	4	0	0	0	1	0	0	3	0	0	0	0	0	0	0	0	0	0	1	0	0	0	0	0	0	0	1	0	0	0	0	0	0	0
P18892;E1BHI7;E1BQ22	P18892	Butyrophilin subfamily 1 member A1	BTN1A1	Transport	membrane				22;14;1	22;14;1	22;14;1	>sp|P18892|BT1A1_BOVIN Butyrophilin subfamily 1 member A1 OS=Bos taurus GN=BTN1A1 PE=1 SV=2;>tr|E1BHI7|E1BHI7_BOVIN Uncharacterized protein OS=Bos taurus PE=4 SV=2	3	22	22	22	7	8	1	9	8	11	9	3	4	10	8	8	8	5	6	0	4	10	9	7	5	1	1	5	3	6	6	7	4	12	9	5	7
G1K122;P18902	P18902	Retinol-binding protein 4	RBP4	Transport	secreted				2;2	2;2	2;2	>tr|G1K122|G1K122_BOVIN Retinol-binding protein 4 OS=Bos taurus GN=RBP4 PE=3 SV=1;>sp|P18902|RET4_BOVIN Retinol-binding protein 4 OS=Bos taurus GN=RBP4 PE=1 SV=1	2	2	2	2	1	1	1	1	1	1	1	1	1	2	1	2	2	0	1	0	1	1	1	1	1	1	1	2	1	1	1	1	0	1	1	0	1
P19120;P34933	P19120	Heat shock cognate 71 kDa protein	HSPA8	Protein synthesis	Cytoplasm	Nucleus			11;3	11;3	11;3	>sp|P19120|HSP7C_BOVIN Heat shock cognate 71 kDa protein OS=Bos taurus GN=HSPA8 PE=1 SV=2	2	11	11	11	2	2	0	8	4	7	7	0	3	3	3	3	5	3	1	0	1	5	2	2	2	0	0	1	1	2	1	1	2	3	5	1	2
P19661	P19661	Cathelicidin-3	CATHL3	Immunity	secreted				3	2	2	>sp|P19661|CTHL3_BOVIN Cathelicidin-3 OS=Bos taurus GN=CATHL3 PE=1 SV=2	1	3	2	2	2	2	1	2	2	1	0	1	1	1	1	1	0	1	1	1	1	1	1	1	0	1	1	3	1	1	1	1	0	0	0	0	0
P24627	P24627	Lactotransferrin	LTF	Transport	secreted				71	69	69	>sp|P24627|TRFL_BOVIN Lactotransferrin OS=Bos taurus GN=LTF PE=1 SV=2	1	71	69	69	19	26	32	42	42	39	42	38	40	45	42	41	43	37	23	7	23	29	35	33	17	17	13	26	22	31	31	23	36	42	47	45	52
P26201;F1ML83	P26201	Platelet glycoprotein 4	CD36	Cell adhension	membrane				5;1	5;1	5;1	>sp|P26201|CD36_BOVIN Platelet glycoprotein 4 OS=Bos taurus GN=CD36 PE=1 SV=5	2	5	5	5	3	1	2	0	2	0	5	4	4	3	4	3	3	1	2	0	3	3	1	3	2	2	0	0	1	1	1	2	0	0	2	1	1
P26779;F1MXP8	P26779	Proactivator polypeptide	PSAP	Cell	Lysosome	golgi apparatus	Mitochondrion		13;12	13;12	13;12	>sp|P26779|SAP_BOVIN Proactivator polypeptide OS=Bos taurus GN=PSAP PE=1 SV=3;>tr|F1MXP8|F1MXP8_BOVIN Proactivator polypeptide OS=Bos taurus GN=PSAP PE=4 SV=2	2	13	13	13	2	3	1	7	4	6	5	1	2	7	5	5	4	8	1	0	5	9	5	9	3	1	3	3	3	6	6	4	6	7	8	4	5
G8JKX0;P29392	P29392	Spermadhesin-1	SPADH1	Cell division	secreted				6;6	6;6	6;6	>tr|G8JKX0|G8JKX0_BOVIN Spermadhesin-1 OS=Bos taurus GN=SPADH1 PE=4 SV=1;>sp|P29392|SPAD1_BOVIN Spermadhesin-1 OS=Bos taurus GN=SPADH1 PE=1 SV=1	2	6	6	6	0	0	0	1	1	1	1	0	1	1	1	1	1	2	0	0	0	2	2	2	2	0	0	1	2	1	2	2	1	1	2	1	0
G3X7D2;P30922	P30922	Chitinase-3-like protein 1	CHI3L1	Immunity	secreted				12;12	12;12	12;12	>tr|G3X7D2|G3X7D2_BOVIN Uncharacterized protein OS=Bos taurus GN=LOC788983 PE=3 SV=1;>sp|P30922|CH3L1_BOVIN Chitinase-3-like protein 1 OS=Bos taurus GN=CHI3L1 PE=1 SV=3	2	12	12	12	0	0	0	0	0	1	0	1	2	3	4	5	5	0	0	0	0	0	1	1	1	0	1	1	2	4	0	0	1	0	3	0	1
P30932	P30932	CD9 antigen	CD9	Cell adhension	membrane				3	3	3	>sp|P30932|CD9_BOVIN CD9 antigen OS=Bos taurus GN=CD9 PE=2 SV=2	1	3	3	3	1	0	0	0	0	0	2	2	0	3	1	1	0	0	1	0	0	1	0	2	0	0	0	0	0	0	0	0	0	0	0	0	0
F1MMW8;P35541;E1BJF9	P35541	Serum amyloid A protein	SAA1	Immunity	secreted				7;4;2	7;4;2	3;2;1	>tr|F1MMW8|F1MMW8_BOVIN Serum amyloid A protein OS=Bos taurus GN=M-SAA3.2 PE=3 SV=1;>sp|P35541|SAA_BOVIN Serum amyloid A protein OS=Bos taurus GN=SAA1 PE=1 SV=2	3	7	7	3	2	2	2	3	2	3	1	4	4	4	4	3	3	1	0	0	2	2	1	1	1	2	0	1	0	0	0	0	0	0	1	0	1
P39873;P00669	P39873	Brain ribonuclease	BRN	Enzyme	secreted				2;1	1;0	1;0	>sp|P39873|RNBR_BOVIN Brain ribonuclease OS=Bos taurus GN=BRN PE=1 SV=3;>sp|P00669|RNS_BOVIN Seminal ribonuclease OS=Bos taurus GN=SRN PE=1 SV=2	2	2	1	1	2	2	1	2	2	2	2	1	2	2	2	2	2	2	1	1	1	1	2	1	1	1	1	1	1	2	1	1	0	0	0	0	0
P40682	P40682	V-type proton ATPase subunit S1	ATP6AP1	Transport	membrane				4	4	4	>sp|P40682|VAS1_BOVIN V-type proton ATPase subunit S1 OS=Bos taurus GN=ATP6AP1 PE=1 SV=1	1	4	4	4	1	1	0	3	0	1	0	0	1	2	1	2	1	0	0	0	0	0	0	0	0	0	0	1	0	0	0	0	0	0	0	0	0
P42916;F1MFY6;P23805	P42916	Collectin-43		Other	secreted				4;3;1	4;3;1	4;3;1	>sp|P42916|CL43_BOVIN Collectin-43 OS=Bos taurus GN=CL43 PE=1 SV=2;>tr|F1MFY6|F1MFY6_BOVIN Collectin-43 OS=Bos taurus GN=CL43 PE=4 SV=2	3	4	4	4	1	1	0	0	0	0	0	3	2	1	1	0	1	0	1	0	1	1	2	0	0	1	0	0	0	1	1	1	0	0	0	0	0
P50397	P50397	Rab GDP dissociation inhibitor beta	GDI2	Transport	cytoplasm	Membrane			4	4	4	>sp|P50397|GDIB_BOVIN Rab GDP dissociation inhibitor beta OS=Bos taurus GN=GDI2 PE=2 SV=3	1	4	4	4	0	0	1	2	1	0	2	0	0	0	0	2	2	1	0	0	0	2	2	1	1	0	0	0	1	0	0	0	0	1	1	1	2
P50448	P50448	Factor XIIa inhibitor	F12 inhibitor	Blood coagulation	secreted				10	10	1	>sp|P50448|F12AI_BOVIN Factor XIIa inhibitor OS=Bos taurus PE=1 SV=1	1	10	10	1	5	4	4	5	4	5	6	7	5	6	7	6	5	4	4	1	3	6	3	5	1	2	2	4	2	3	3	4	4	6	6	1	6
F1MF56;P52176	P52176	Matrix metalloproteinase-9	MMP9	Enzyme	secreted				2;2	2;2	2;2	>tr|F1MF56|F1MF56_BOVIN Matrix metalloproteinase-9 OS=Bos taurus GN=MMP9 PE=4 SV=1;>sp|P52176|MMP9_BOVIN Matrix metalloproteinase-9 OS=Bos taurus GN=MMP9 PE=2 SV=1	2	2	2	2	0	0	0	0	0	0	0	0	0	0	0	0	0	0	0	0	0	0	0	0	0	0	0	2	0	0	0	0	0	0	0	0	0
A5D7J6;P52193	P52193	Calreticulin	CALR	Protein synthesis	ER				2;2	2;2	2;2	>tr|A5D7J6|A5D7J6_BOVIN CALR protein OS=Bos taurus GN=CALR PE=2 SV=1;>sp|P52193|CALR_BOVIN Calreticulin OS=Bos taurus GN=CALR PE=1 SV=2	2	2	2	2	0	0	0	2	1	1	2	0	0	1	2	1	0	0	0	0	0	0	0	0	0	0	0	0	0	0	0	0	0	0	0	0	0
P54229	P54229	Cathelicidin-5	CATHL5	Immunity	secreted				3	2	2	>sp|P54229|CTHL5_BOVIN Cathelicidin-5 OS=Bos taurus GN=CATHL5 PE=1 SV=1	1	3	2	2	1	1	1	2	3	1	0	1	1	3	2	1	0	1	1	1	1	1	1	2	1	1	2	2	1	1	1	0	0	0	0	0	0
P56425	P56425	Cathelicidin-7	CATHL7	Immunity	secreted				7	4	4	>sp|P56425|CTHL7_BOVIN Cathelicidin-7 OS=Bos taurus GN=CATHL7 PE=2 SV=1	1	7	4	4	1	2	1	2	1	4	0	1	2	2	1	1	0	1	1	1	1	1	1	1	0	1	1	4	1	1	2	0	0	0	0	0	0
P61585;Q1RMJ6	P61585	Transforming protein RhoA	RHOA	Cell division	cell membrane	cytoplasm	Membrane		2;2	2;2	2;2	>sp|P61585|RHOA_BOVIN Transforming protein RhoA OS=Bos taurus GN=RHOA PE=1 SV=1;>sp|Q1RMJ6|RHOC_BOVIN Rho-related GTP-binding protein RhoC OS=Bos taurus GN=RHOC PE=2 SV=1	2	2	2	2	0	0	0	0	0	0	0	0	0	0	0	0	1	1	0	0	1	0	2	1	1	0	0	1	0	0	0	1	1	1	2	1	2
P61823	P61823	Ribonuclease pancreatic	RNASE1	Enzyme	secreted				6	6	5	>sp|P61823|RNAS1_BOVIN Ribonuclease pancreatic OS=Bos taurus GN=RNASE1 PE=1 SV=1	1	6	6	5	5	6	3	6	6	6	6	5	5	6	6	6	5	5	4	2	4	6	5	6	3	2	2	4	3	5	4	5	2	3	2	2	1
F1N6C0;P62157;F1MLH6;G3MZK7	P62157	Calmodulin	CALM	Other Cytokine	cytoplasm				2;2;2;1	2;2;2;1	2;2;2;1	>tr|F1N6C0|F1N6C0_BOVIN Uncharacterized protein OS=Bos taurus PE=4 SV=2;>sp|P62157|CALM_BOVIN Calmodulin OS=Bos taurus GN=CALM PE=1 SV=2;>tr|F1MLH6|F1MLH6_BOVIN Uncharacterized protein OS=Bos taurus GN=CALM2 PE=4 SV=2;>tr|G3MZK7|G3MZK7_BOVIN Uncharacterize	4	2	2	2	2	2	0	2	0	1	2	0	1	1	1	1	1	2	1	0	1	1	0	1	0	1	1	1	1	1	2	2	0	0	0	0	0
E1BBP7;E1BLC2;P62803;G3MYX0;E1B7N2;E1B9M9;G3N2B8;G3N081	P62803	Histone H4	H4	Protein synthesis	Nucleus				3;3;3;3;2;2;2;2	3;3;3;3;2;2;2;2	3;3;3;3;2;2;2;2	>tr|E1BBP7|E1BBP7_BOVIN Histone H4 OS=Bos taurus PE=3 SV=2;>tr|E1BLC2|E1BLC2_BOVIN Histone H4 OS=Bos taurus GN=LOC789113 PE=3 SV=1;>sp|P62803|H4_BOVIN Histone H4 OS=Bos taurus PE=1 SV=2;>tr|G3MYX0|G3MYX0_BOVIN Histone H4 OS=Bos taurus GN=LOC100847716 PE=3	8	3	3	3	0	0	0	2	0	0	1	0	0	0	1	0	0	0	0	0	0	0	0	0	0	0	0	0	0	0	0	0	0	0	0	0	0
P62935;G3X8B1	P62935	Peptidyl-prolyl cis-trans isomerase A	PPIA	Protein synthesis	Cytoplasm	secreted			4;3	4;3	4;3	>sp|P62935|PPIA_BOVIN Peptidyl-prolyl cis-trans isomerase A OS=Bos taurus GN=PPIA PE=1 SV=2;>tr|G3X8B1|G3X8B1_BOVIN Peptidyl-prolyl cis-trans isomerase OS=Bos taurus GN=LOC613401 PE=3 SV=1	2	4	4	4	0	1	0	0	2	2	3	0	0	2	0	2	1	0	0	0	0	0	1	1	1	0	0	0	0	1	0	0	2	4	4	1	3
P62998;Q9TU25;A4FV20;E1BLE9;Q1RMI2;Q2KJ93	P62998	Ras-related C3 botulinum toxin substrate 1	RAC1	Cell	cell membrane	cytoplasm	Membrane		2;2;1;1;1;1	2;2;1;1;1;1	2;2;1;1;1;1	>sp|P62998|RAC1_BOVIN Ras-related C3 botulinum toxin substrate 1 OS=Bos taurus GN=RAC1 PE=1 SV=1;>sp|Q9TU25|RAC2_BOVIN Ras-related C3 botulinum toxin substrate 2 OS=Bos taurus GN=RAC2 PE=2 SV=1;>tr|A4FV20|A4FV20_BOVIN RHOJ protein OS=Bos taurus GN=RHOJ PE=	6	2	2	2	1	1	1	1	1	1	1	0	2	1	1	0	1	1	1	0	0	2	0	1	1	1	0	1	0	1	1	1	2	1	2	1	2
P63103	P63103	14-3-3 protein zeta/delta	YWHAZ	Signalling	Cytoplasm				3	3	2	>sp|P63103|1433Z_BOVIN 14-3-3 protein zeta/delta OS=Bos taurus GN=YWHAZ PE=1 SV=1	1	3	3	2	0	1	1	1	0	0	0	0	1	1	1	2	1	0	0	0	0	1	1	0	0	0	0	2	0	0	0	0	0	0	0	0	0
P68138;P62739;Q3ZC07;G8JKX4;Q5E9B5;F1MKC4	P68138	Actin, alpha skeletal muscle	ACTA1-2	Cell motility	Cytoplasm				15;14;14;13;13;10	5;4;4;3;3;3	5;4;4;3;3;3	>sp|P68138|ACTS_BOVIN Actin, alpha skeletal muscle OS=Bos taurus GN=ACTA1 PE=1 SV=1;>sp|P62739|ACTA_BOVIN Actin, aortic smooth muscle OS=Bos taurus GN=ACTA2 PE=1 SV=1;>sp|Q3ZC07|ACTC_BOVIN Actin, alpha cardiac muscle 1 OS=Bos taurus GN=ACTC1 PE=2 SV=1;>tr|	6	15	5	5	7	8	4	8	6	8	8	4	4	7	8	8	6	7	6	5	5	5	6	6	5	4	5	9	7	6	4	4	0	0	4	0	0
P68250;Q0VC36;A7Z057;P68252;P68509;Q3SZI4;F1MPT3	P68250	14-3-3 protein beta/alpha	YWHAB	Signalling	Cytoplasm				2;1;1;1;1;1;1	1;0;0;0;0;0;0	1;0;0;0;0;0;0	>sp|P68250|1433B_BOVIN 14-3-3 protein beta/alpha OS=Bos taurus GN=YWHAB PE=1 SV=2;>sp|Q0VC36|1433S_BOVIN 14-3-3 protein sigma OS=Bos taurus GN=SFN PE=2 SV=1;>tr|A7Z057|A7Z057_BOVIN 14-3-3 protein gamma, N-terminally processed OS=Bos taurus GN=YWHAG PE=2 SV	7	2	1	1	0	2	0	1	0	0	0	0	1	1	1	2	1	1	1	0	1	1	0	1	1	1	1	2	1	1	1	1	0	0	1	0	0
F1N5T0;P69678;F1MTI7	P69678	Protein CutA	CUTA	Other	membrane				2;2;2	2;2;2	2;2;2	>tr|F1N5T0|F1N5T0_BOVIN Protein CutA OS=Bos taurus GN=CUTA PE=4 SV=1;>sp|P69678|CUTA_BOVIN Protein CutA OS=Bos taurus GN=CUTA PE=1 SV=1;>tr|F1MTI7|F1MTI7_BOVIN Protein CutA OS=Bos taurus GN=CUTA PE=4 SV=1	3	2	2	2	1	0	0	2	0	1	1	0	0	0	2	1	1	0	0	0	0	0	0	0	0	0	0	0	0	1	1	0	0	1	0	0	0
P79345	P79345	Epididymal secretory protein E1	NPC2	Transport	secreted	ER	lysosome		10	10	10	>sp|P79345|NPC2_BOVIN Epididymal secretory protein E1 OS=Bos taurus GN=NPC2 PE=1 SV=1	1	10	10	10	4	3	2	4	3	4	3	2	3	4	4	4	4	4	2	1	2	3	3	3	3	2	2	3	1	4	4	4	7	6	7	4	7
P80025	P80025	Lactoperoxidase	LPO	Immunity	secreted				32	32	32	>sp|P80025|PERL_BOVIN Lactoperoxidase OS=Bos taurus GN=LPO PE=1 SV=1	1	32	32	32	9	15	13	21	21	23	25	10	16	24	21	25	26	21	4	2	13	17	18	16	15	7	4	10	8	16	13	15	15	25	24	19	22
P80195	P80195	Glycosylation-dependent cell adhesion molecule 1	GLYCAM1	Immunity	Membrane	secreted			15	15	15	>sp|P80195|GLCM1_BOVIN Glycosylation-dependent cell adhesion molecule 1 OS=Bos taurus GN=GLYCAM1 PE=1 SV=2	1	15	15	15	7	12	5	10	8	10	10	6	8	11	11	11	9	9	7	3	6	11	8	7	5	6	7	8	6	10	10	10	11	14	15	7	12
P80724	P80724	Brain acid soluble protein 1	BASP1	Protein synthesis	cell membrane				2	2	2	>sp|P80724|BASP1_BOVIN Brain acid soluble protein 1 OS=Bos taurus GN=BASP1 PE=1 SV=3	1	2	2	2	1	1	0	0	0	0	0	0	0	0	0	0	0	0	0	0	0	0	0	0	0	0	0	2	0	0	0	0	0	0	0	0	0
P81644	P81644	Apolipoprotein A-II	APOA2	Transport	secreted				3	3	3	>sp|P81644|APOA2_BOVIN Apolipoprotein A-II OS=Bos taurus GN=APOA2 PE=1 SV=2	1	3	3	3	0	0	0	0	0	0	0	2	0	1	0	0	0	0	0	0	0	0	0	0	0	0	0	0	0	0	0	0	0	0	0	0	0
F1MIW8;Q03763	Q03763	Desmoglein-1	DSG1	Cell adhension	membrane				4;4	4;4	4;4	>tr|F1MIW8|F1MIW8_BOVIN Desmoglein-1 OS=Bos taurus GN=DSG1 PE=3 SV=2;>sp|Q03763|DSG1_BOVIN Desmoglein-1 OS=Bos taurus GN=DSG1 PE=1 SV=1	2	4	4	4	1	2	0	0	0	0	0	0	0	0	0	0	0	0	0	0	0	0	0	0	0	0	0	0	0	0	0	0	0	0	0	0	0
Q0IIH5	Q0IIH5	Nucleobindin 2	NUCB2	Other	Golgi apparatus	ER			13	13	13	>tr|Q0IIH5|Q0IIH5_BOVIN Nucleobindin 2 OS=Bos taurus GN=NUCB2 PE=2 SV=1	1	13	13	13	8	9	2	8	5	8	4	3	4	8	8	10	9	7	2	0	6	9	7	6	5	0	4	7	5	7	6	7	6	11	11	6	7
F1MJ12;Q0VCX1	Q0VCX1	Complement C1s subcomponent	C1S	Immunity	secreted				3;3	3;3	3;3	>tr|F1MJ12|F1MJ12_BOVIN Complement C1s subcomponent heavy chain OS=Bos taurus GN=C1S PE=3 SV=1;>sp|Q0VCX1|C1S_BOVIN Complement C1s subcomponent OS=Bos taurus GN=C1S PE=2 SV=2	2	3	3	3	1	0	0	1	0	0	0	2	1	3	1	1	1	0	0	0	1	1	0	0	0	0	0	0	0	0	0	0	0	0	0	0	0
Q148H7	Q148H7	Keratin, type II cytoskeletal 79	KRT79	Cytoskeleton	cytoplasm				3	1	1	>sp|Q148H7|K2C79_BOVIN Keratin, type II cytoskeletal 79 OS=Bos taurus GN=KRT79 PE=2 SV=1	1	3	1	1	2	3	2	1	2	2	3	3	2	2	3	2	2	2	2	3	2	2	2	2	2	2	2	2	2	2	1	2	0	1	1	1	1
Q1JPB0;G1K1L8	Q1JPB0	Leukocyte elastase inhibitor	SERPINB1	Protease inhibitor	Cytoplasm				8;3	8;3	8;3	>sp|Q1JPB0|ILEU_BOVIN Leukocyte elastase inhibitor OS=Bos taurus GN=SERPINB1 PE=2 SV=2	2	8	8	8	1	4	1	5	0	2	1	0	2	2	3	2	2	1	0	0	1	3	2	3	1	0	4	8	2	4	3	5	0	0	0	0	2
F1N6D4;Q27960	Q27960	Sodium-dependent phosphate transport protein 2B	LC34A2	Transport	membrane				7;6	7;6	7;6	>tr|F1N6D4|F1N6D4_BOVIN Sodium-dependent phosphate transport protein 2B OS=Bos taurus GN=SLC34A2 PE=4 SV=1;>sp|Q27960|NPT2B_BOVIN Sodium-dependent phosphate transport protein 2B OS=Bos taurus GN=SLC34A2 PE=1 SV=1	2	7	7	7	0	1	0	2	0	0	0	0	0	1	1	0	0	1	0	0	1	0	0	1	0	0	0	0	0	1	0	1	2	1	2	0	1
Q28085	Q28085	Complement factor H	CFH	Immunity	secreted				17	17	17	>sp|Q28085|CFAH_BOVIN Complement factor H OS=Bos taurus GN=CFH PE=1 SV=3	1	17	17	17	0	3	3	1	0	1	1	6	8	11	8	10	8	2	2	1	1	2	0	2	0	4	3	4	1	0	3	2	2	3	0	2	4
Q28133	Q28133	Allergen Bos d 2		Transport	secreted				6	5	5	>sp|Q28133|ALL2_BOVIN Allergen Bos d 2 OS=Bos taurus PE=1 SV=1	1	6	5	5	1	2	0	1	1	1	1	0	0	1	0	0	1	1	1	0	1	1	1	1	1	1	1	1	1	1	2	2	2	2	2	2	1
F1N3A1;Q28178	Q28178	Thrombospondin-1	THBS1	Cell adhension	secreted				27;25	27;25	27;25	>tr|F1N3A1|F1N3A1_BOVIN Thrombospondin-1 OS=Bos taurus GN=THBS1 PE=4 SV=1;>sp|Q28178|TSP1_BOVIN Thrombospondin-1 OS=Bos taurus GN=THBS1 PE=2 SV=2	2	27	27	27	0	1	1	0	0	0	0	4	2	3	1	0	0	1	0	0	0	0	0	0	0	4	3	2	5	3	0	1	1	0	1	0	0
F1MM86;Q29RU4	Q29RU4	Complement component C6	C6	Immunity	secreted				9;9	9;9	9;9	>tr|F1MM86|F1MM86_BOVIN Complement component C6 OS=Bos taurus GN=C6 PE=4 SV=1;>sp|Q29RU4|CO6_BOVIN Complement component C6 OS=Bos taurus GN=C6 PE=2 SV=1	2	9	9	9	2	3	3	2	2	3	2	8	4	6	6	4	4	3	1	0	2	1	0	0	0	2	2	1	3	3	2	1	0	1	0	0	0
Q2KIS7	Q2KIS7	Tetranectin	CLEC3B	cell	secreted	Cytoplasm	Membrane		6	6	6	>sp|Q2KIS7|TETN_BOVIN Tetranectin OS=Bos taurus GN=CLEC3B PE=2 SV=1	1	6	6	6	4	3	2	4	3	4	4	4	5	5	5	4	2	3	2	0	3	4	1	2	1	3	2	4	2	3	3	3	3	3	5	4	2
Q2KIT0	Q2KIT0	Protein HP-20 homolog		Other	secreted				5	5	5	>sp|Q2KIT0|HP20_BOVIN Protein HP-20 homolog OS=Bos taurus PE=2 SV=1	1	5	5	5	2	1	1	2	2	0	1	4	3	0	1	1	1	0	1	0	0	0	0	2	0	2	0	1	3	1	0	0	0	1	1	0	2
Q2KIU3	Q2KIU3	Protein HP-25 homolog 2		other	secreted				3	3	3	>sp|Q2KIU3|HP252_BOVIN Protein HP-25 homolog 2 OS=Bos taurus PE=2 SV=1	1	3	3	3	1	2	2	1	1	1	1	1	3	2	2	1	1	0	0	0	1	1	1	0	0	0	1	1	1	1	1	1	1	2	1	1	0
Q2KIX7	Q2KIX7	Protein HP-25 homolog 1		other	secreted				2	2	2	>sp|Q2KIX7|HP251_BOVIN Protein HP-25 homolog 1 OS=Bos taurus PE=1 SV=1	1	2	2	2	2	2	2	2	1	2	1	1	2	2	2	2	2	2	1	0	1	1	1	1	0	2	1	2	1	1	0	1	1	1	1	1	1
F1MNN7;Q2TBI0	Q2TBI0	Lipopolysaccharide-binding protein	LBP	Transport	secreted				7;7	7;7	7;7	>tr|F1MNN7|F1MNN7_BOVIN Lipopolysaccharide-binding protein OS=Bos taurus GN=LBP PE=4 SV=1;>sp|Q2TBI0|LBP_BOVIN Lipopolysaccharide-binding protein OS=Bos taurus GN=LBP PE=2 SV=1	2	7	7	7	1	3	2	3	2	3	3	1	4	3	3	2	2	3	1	0	2	3	2	1	1	2	1	2	0	2	2	1	1	1	1	0	0
G5E5C8;Q2TBL6	Q2TBL6	Transaldolase	TALDO1	Enzyme	Cytoplasm				2;1	2;1	2;1	>tr|G5E5C8|G5E5C8_BOVIN Transaldolase OS=Bos taurus GN=TALDO1 PE=3 SV=1;>sp|Q2TBL6|TALDO_BOVIN Transaldolase OS=Bos taurus GN=TALDO1 PE=2 SV=1	2	2	2	2	1	1	0	1	1	0	0	0	0	0	0	1	0	0	0	0	0	1	1	1	0	0	0	2	0	2	2	0	0	0	0	0	0
Q2TBX4	Q2TBX4	Heat shock 70 kDa protein 13	HSPA13	Enzyme	ER				3	3	3	>sp|Q2TBX4|HSP13_BOVIN Heat shock 70 kDa protein 13 OS=Bos taurus GN=HSPA13 PE=2 SV=1	1	3	3	3	0	0	0	0	0	0	1	0	0	2	1	1	1	0	0	0	0	0	0	0	0	0	0	1	0	0	0	0	0	2	2	0	0
F1N3Q7;Q32PJ2	Q32PJ2	Apolipoprotein A-IV	APOA4	Transport	secreted				18;17	18;17	18;17	>tr|F1N3Q7|F1N3Q7_BOVIN Apolipoprotein A-IV OS=Bos taurus GN=APOA4 PE=4 SV=1;>sp|Q32PJ2|APOA4_BOVIN Apolipoprotein A-IV OS=Bos taurus GN=APOA4 PE=2 SV=1	2	18	18	18	10	11	6	10	7	8	9	11	8	9	10	12	11	10	5	0	4	3	4	3	2	6	6	8	7	7	7	9	4	7	9	3	3
F1MX65;Q3MHX6	Q3MHX6	Protein OS-9	OS9	Protein synthesis	ER				7;7	7;7	7;7	>tr|F1MX65|F1MX65_BOVIN Protein OS-9 OS=Bos taurus GN=OS9 PE=4 SV=1;>sp|Q3MHX6|OS9_BOVIN Protein OS-9 OS=Bos taurus GN=OS9 PE=2 SV=1	2	7	7	7	2	2	1	2	2	2	2	0	0	4	2	2	2	2	1	0	1	1	3	2	2	1	0	1	0	1	1	1	1	2	2	1	1
Q3SZH5	Q3SZH5	Angiotensinogen	AGT	Signalling	secreted				6	6	6	>tr|Q3SZH5|Q3SZH5_BOVIN Angiotensinogen OS=Bos taurus GN=AGT PE=2 SV=1	1	6	6	6	3	5	2	4	1	3	2	1	3	4	4	5	5	1	0	0	0	3	1	1	0	0	0	0	0	1	0	1	0	2	2	0	0
Q3T004	Q3T004	Serum amyloid P-component	APCS	unknow	secreted				3	3	3	>sp|Q3T004|SAMP_BOVIN Serum amyloid P-component OS=Bos taurus GN=APCS PE=2 SV=1	1	3	3	3	0	0	0	0	0	0	0	3	0	0	0	0	0	0	0	0	0	0	0	0	0	0	0	0	0	0	0	0	0	0	0	0	0
Q3T0A3	Q3T0A3	Complement factor D	CFD	Immunity	secreted				3	3	3	>sp|Q3T0A3|CFAD_BOVIN Complement factor D OS=Bos taurus GN=CFD PE=2 SV=1	1	3	3	3	1	1	1	1	1	3	2	1	2	1	1	2	1	1	0	0	1	1	1	1	0	1	1	1	1	0	0	1	0	1	1	0	1
Q3T0Q4;F1MPL4;P52174;P52175	Q3T0Q4	Nucleoside diphosphate kinase B	NME2	Enzyme	Cytoplasm	Membrane			4;3;2;2	4;3;2;2	4;3;2;2	>sp|Q3T0Q4|NDKB_BOVIN Nucleoside diphosphate kinase B OS=Bos taurus GN=NME2 PE=1 SV=1;>tr|F1MPL4|F1MPL4_BOVIN Nucleoside diphosphate kinase B OS=Bos taurus GN=NME2 PE=3 SV=2;>sp|P52174|NDKA1_BOVIN Nucleoside diphosphate kinase A 1 OS=Bos taurus GN=NME1-1 P	4	4	4	4	0	2	1	3	2	3	3	0	0	3	3	3	3	1	0	0	2	2	2	2	2	0	0	2	1	2	1	2	1	1	1	1	0
Q3T114	Q3T114	Ribonuclease UK114	HRSP12	Enzyme	Nucleus	Mitochondrion			2	2	2	>sp|Q3T114|UK114_BOVIN Ribonuclease UK114 OS=Bos taurus GN=HRSP12 PE=2 SV=3	1	2	2	2	1	2	1	2	2	2	1	1	0	0	1	1	0	0	0	0	0	0	0	0	0	0	1	2	1	1	0	1	0	0	0	0	0
Q3ZC09;A6QR19	Q3ZC09	Beta-enolase	ENO3	Enzyme	Cytoplasm				4;3	2;1	2;1	>sp|Q3ZC09|ENOB_BOVIN Beta-enolase OS=Bos taurus GN=ENO3 PE=2 SV=1;>tr|A6QR19|A6QR19_BOVIN ENO2 protein OS=Bos taurus GN=ENO2 PE=2 SV=1	2	4	2	2	2	1	1	1	0	1	0	1	0	1	1	1	0	1	0	0	0	0	0	1	0	0	0	0	0	1	0	0	0	0	2	0	0
Q3ZEJ6	Q3ZEJ6	Serpin A3-3	SERPINA3-3	Protease inhibitor	secreted	Cytoplasm			12	2	0	>sp|Q3ZEJ6|SPA33_BOVIN Serpin A3-3 OS=Bos taurus GN=SERPINA3-3 PE=1 SV=2	1	12	2	0	8	7	6	7	7	8	7	8	9	9	9	9	8	6	8	4	6	9	7	7	5	5	7	10	7	10	9	10	1	1	1	0	1
Q58CS8	Q58CS8	N-acetylglucosamine-1-phosphotransferase subunit gamma	GNPTG	Other	Golgi apparatus	secreted			3	3	3	>sp|Q58CS8|GNPTG_BOVIN N-acetylglucosamine-1-phosphotransferase subunit gamma OS=Bos taurus GN=GNPTG PE=1 SV=4	1	3	3	3	0	1	0	2	0	1	1	0	0	0	0	0	1	0	0	0	0	0	0	0	0	0	0	0	0	0	2	1	2	1	1	1	2
Q58D62	Q58D62	Fetuin-B	FETUB	Protease inhibitor	secreted				4	4	4	>sp|Q58D62|FETUB_BOVIN Fetuin-B OS=Bos taurus GN=FETUB PE=2 SV=1	1	4	4	4	2	3	0	1	1	0	0	2	2	0	1	1	1	1	2	0	0	0	0	1	1	1	1	1	1	0	0	1	0	1	2	1	0
Q5E956	Q5E956	Triosephosphate isomerase	TPI1	Enzyme	unknow				2	2	2	>sp|Q5E956|TPIS_BOVIN Triosephosphate isomerase OS=Bos taurus GN=TPI1 PE=2 SV=3	1	2	2	2	0	0	0	0	0	0	0	0	0	0	0	0	1	1	0	0	0	1	0	0	0	1	1	2	1	1	1	1	0	0	0	0	0
Q5E9F7;Q148F1	Q5E9F7	Cofilin-1	CFL1	Cell	Nucleus	cytoplasm			3;1	3;1	3;1	>sp|Q5E9F7|COF1_BOVIN Cofilin-1 OS=Bos taurus GN=CFL1 PE=2 SV=3	2	3	3	3	1	2	1	2	1	2	2	0	1	1	0	0	1	0	0	0	0	2	1	1	0	0	0	3	1	1	1	0	0	1	1	0	0
Q76LV2;G5E507;Q76LV1	Q76LV2	Heat shock protein HSP 90-alpha	HSP90AA1	Protein synthesis	Cytoplasm				4;2;2	4;2;2	4;2;2	>sp|Q76LV2|HS90A_BOVIN Heat shock protein HSP 90-alpha OS=Bos taurus GN=HSP90AA1 PE=2 SV=3;>tr|G5E507|G5E507_BOVIN Heat shock protein HSP 90-beta OS=Bos taurus GN=HSP90AB1 PE=3 SV=1;>sp|Q76LV1|HS90B_BOVIN Heat shock protein HSP 90-beta OS=Bos taurus GN=HSP	3	4	4	4	0	0	0	1	0	0	2	0	0	0	0	1	1	1	0	0	1	2	1	1	1	0	1	3	0	1	1	0	0	0	0	0	0
E1BGW1;Q8MI01;G5E6S0	Q8MI01	Mucin-15	MUC15	Immunity	cell membrane	Membrane	secreted		3;3;2	3;3;2	3;3;2	>tr|E1BGW1|E1BGW1_BOVIN Mucin-15 OS=Bos taurus GN=MUC15 PE=4 SV=2;>sp|Q8MI01|MUC15_BOVIN Mucin-15 OS=Bos taurus GN=MUC15 PE=1 SV=1;>tr|G5E6S0|G5E6S0_BOVIN Mucin-15 OS=Bos taurus GN=MUC15 PE=4 SV=1	3	3	3	3	0	1	0	2	1	1	1	0	1	0	0	1	1	1	0	0	1	1	1	1	1	0	0	0	0	1	1	1	0	1	1	1	1
Q8SPP7	Q8SPP7	Peptidoglycan recognition protein 1	PGLYRP1	Immunity	Cytoplasm	secreted			5	5	5	>sp|Q8SPP7|PGRP1_BOVIN Peptidoglycan recognition protein 1 OS=Bos taurus GN=PGLYRP1 PE=1 SV=1	1	5	5	5	0	2	2	4	2	0	0	0	0	1	0	1	0	0	0	0	0	1	0	0	0	0	0	3	0	0	0	0	0	0	0	0	0
F1MHZ0;Q8SQ28	Q8SQ28	Serum amyloid A protein	SAA3	Immunity	secreted				6;6	2;2	2;2	>tr|F1MHZ0|F1MHZ0_BOVIN Serum amyloid A protein OS=Bos taurus GN=SAA3 PE=3 SV=1;>tr|Q8SQ28|Q8SQ28_BOVIN Serum amyloid A protein OS=Bos taurus GN=SAA3 PE=2 SV=1	2	6	2	2	3	3	3	4	3	4	1	5	4	3	3	2	3	2	1	0	1	1	0	0	0	2	1	0	0	0	0	0	0	0	0	0	0
F1MXX6;Q95114;G3MYW7	Q95114	Lactadherin	MFGE8	Cell adhension	membrane	secreted			22;22;16	22;22;16	22;22;16	>tr|F1MXX6|F1MXX6_BOVIN Lactadherin OS=Bos taurus GN=MFGE8 PE=4 SV=1;>sp|Q95114|MFGM_BOVIN Lactadherin OS=Bos taurus GN=MFGE8 PE=1 SV=2;>tr|G3MYW7|G3MYW7_BOVIN Lactadherin OS=Bos taurus GN=MFGE8 PE=4 SV=1	3	22	22	22	17	12	9	15	14	15	17	20	17	14	16	13	14	12	14	3	8	14	9	12	6	12	8	13	9	12	10	9	6	10	8	7	11
Q95121	Q95121	Pigment epithelium-derived factor	SERPINF1	Protease inhibitor	secreted				8	8	8	>sp|Q95121|PEDF_BOVIN Pigment epithelium-derived factor OS=Bos taurus GN=SERPINF1 PE=1 SV=1	1	8	8	8	2	2	3	2	3	2	3	3	3	4	3	3	3	2	1	0	2	2	2	1	1	2	1	2	2	3	3	2	1	2	2	2	1
Q9BGI2;Q5E947	Q9BGI2	Peroxiredoxin-4	PRDX4	Enzyme	secreted	Cytoplasm			3;1	3;1	3;1	>sp|Q9BGI2|PRDX4_BOVIN Peroxiredoxin-4 OS=Bos taurus GN=PRDX4 PE=2 SV=1	2	3	3	3	2	2	0	1	1	1	2	1	2	3	3	3	3	1	1	0	0	3	0	0	0	0	0	1	0	1	1	0	0	0	0	0	0
Q9MZ06	Q9MZ06	Fibroblast growth factor-binding protein 1	FGFBP1	Signalling	cell membrane	Membrane	secreted		9	9	9	>sp|Q9MZ06|FGFP1_BOVIN Fibroblast growth factor-binding protein 1 OS=Bos taurus GN=FGFBP1 PE=1 SV=1	1	9	9	9	1	2	3	6	5	5	3	2	2	5	5	4	4	3	2	0	2	3	2	3	2	1	0	2	2	2	3	3	5	6	8	4	7
Q9XSG3	Q9XSG3	Isocitrate dehydrogenase [NADP] cytoplasmic	IDH1	Enzyme	Cytoplasm				15	15	15	>sp|Q9XSG3|IDHC_BOVIN Isocitrate dehydrogenase [NADP] cytoplasmic OS=Bos taurus GN=IDH1 PE=2 SV=1	1	15	15	15	5	5	1	4	5	4	7	2	4	6	4	8	5	6	1	1	4	4	7	4	3	1	2	2	2	7	4	2	7	5	6	5	7
F1MB08;Q9XSJ4	Q9XSJ4	Alpha-enolase	ENO1	Enzyme	Cytoplasm	Cell membrane			12;12	12;12	10;10	>tr|F1MB08|F1MB08_BOVIN Alpha-enolase OS=Bos taurus GN=ENO1 PE=3 SV=1;>sp|Q9XSJ4|ENOA_BOVIN Alpha-enolase OS=Bos taurus GN=ENO1 PE=1 SV=4	2	12	12	10	4	5	4	9	5	8	7	2	2	5	5	5	2	1	1	0	1	2	2	3	1	0	1	5	2	3	2	0	0	1	3	1	3
[truncated: 548 more columns]
