# Supplementary material for: Bovine Milk Proteome in the First 9 Days: Protein Interactions in Maturation of the Immune and Digestive System of the Newborn
Source: PLoS One. 2015 Feb 18;10(2):e0116710. doi: 10.1371/journal.pone.0116710 (PMC4333125; doi:10.1371/journal.pone.0116710)
Supplement: S3 Table — (XLSX) [file pone.0116710.s003.xlsx]

## Sheet: Table S3
Correlations
		IGJ	MFGE8	FN1	PIGR	CLU	APOE	CD36	A2M	V8	C9	DAG1	V11	GC	A1BG	V15	CFI	V17	SERPINA3	SERPINA1	V20	V21	V22	AMBP	V23	APOA4	CFH	TF	C3	ITIH1	V29	CD59	KNG1	HPX	AHSG	F2	GSN	LOC100300716	AZGP1	CLEC3B	V39	PLG	NUCB1	TTR	CFB	APOA1	V45	V46	ITIH4
Pearson Correlation	IGJ	1	0.928585	0.916672	0.90753	0.870704	0.861377	0.843081	0.864725	0.950512	0.865466	0.866275	0.844346	0.915789	0.870766	0.930025	0.865663	0.839139	0.82563	0.874157	0.912787	0.897646	0.80491	0.817954	0.789934	0.866487	0.832333	0.889718	0.786437	0.776832	0.866672	0.778658	0.814409	0.791242	0.93084	0.870483	0.831724	0.814115	0.81984	0.847704	0.806909	0.766401	0.825032	0.940824	0.748463	0.882864	0.72073	0.708618	0.682085
	MFGE8	0.928585	1	0.977021	0.973432	0.964081	0.962422	0.954939	0.954829	0.952362	0.949389	0.946023	0.941403	0.940745	0.925346	0.925256	0.921277	0.921019	0.920909	0.920403	0.917224	0.916681	0.916393	0.915759	0.915722	0.914715	0.9134	0.910096	0.907115	0.906993	0.904263	0.903895	0.902934	0.901927	0.900535	0.899693	0.896346	0.896184	0.894961	0.894225	0.893642	0.889521	0.883094	0.881044	0.873677	0.873355	0.862823	0.859695	0.855779
	FN1	0.916672	0.977021	1	0.967248	0.976545	0.980367	0.964361	0.986563	0.966757	0.934673	0.93934	0.929798	0.959804	0.952595	0.890659	0.888106	0.89947	0.957212	0.957423	0.94983	0.881216	0.962389	0.886599	0.892693	0.87985	0.890591	0.90678	0.937177	0.917446	0.865372	0.949223	0.945353	0.950557	0.910631	0.847909	0.850848	0.854791	0.928657	0.922767	0.942367	0.890879	0.90028	0.887318	0.935411	0.853127	0.927725	0.920259	0.907153
	PIGR	0.90753	0.973432	0.967248	1	0.98119	0.955848	0.913585	0.955177	0.926196	0.939014	0.950185	0.933666	0.962556	0.962152	0.934683	0.910388	0.91734	0.932003	0.948418	0.950853	0.901416	0.937341	0.902531	0.892068	0.891207	0.905588	0.956731	0.944252	0.916138	0.873219	0.917726	0.944396	0.936964	0.929381	0.8906	0.875267	0.888607	0.902429	0.894446	0.926304	0.902527	0.886404	0.907345	0.895249	0.863751	0.885962	0.883602	0.874942
	CLU	0.870704	0.964081	0.976545	0.98119	1	0.970164	0.940131	0.977711	0.933357	0.92166	0.927836	0.915869	0.962069	0.975751	0.891647	0.874223	0.916294	0.976444	0.974226	0.958189	0.849345	0.952546	0.875469	0.87827	0.85789	0.883944	0.931934	0.970577	0.915447	0.849678	0.940202	0.959561	0.970595	0.916932	0.839645	0.838106	0.852211	0.948481	0.918867	0.947591	0.892221	0.912431	0.892019	0.937642	0.822503	0.927461	0.943209	0.92753
	APOE	0.861377	0.962422	0.980367	0.955848	0.970164	1	0.956671	0.975568	0.907351	0.964992	0.968422	0.962523	0.93319	0.923829	0.881625	0.921717	0.927173	0.949847	0.929964	0.9044	0.890425	0.97436	0.927326	0.936329	0.912145	0.923931	0.893785	0.949422	0.962394	0.892372	0.969425	0.947644	0.947419	0.858826	0.873298	0.894998	0.89916	0.897285	0.930028	0.945275	0.944098	0.8971	0.830776	0.949283	0.863861	0.941595	0.923554	0.934737
	CD36	0.843081	0.954939	0.964361	0.913585	0.940131	0.956671	1	0.9461	0.929555	0.896303	0.890409	0.904927	0.878262	0.886798	0.80658	0.838385	0.839516	0.91825	0.888794	0.864458	0.826245	0.923011	0.873609	0.899816	0.836529	0.852202	0.808039	0.881539	0.879532	0.809983	0.912283	0.872515	0.900381	0.823377	0.794192	0.808784	0.822579	0.893798	0.864251	0.871976	0.847598	0.839062	0.78103	0.889977	0.759816	0.890285	0.901417	0.889721
	A2M	0.864725	0.954829	0.986563	0.955177	0.977711	0.975568	0.9461	1	0.932705	0.927048	0.933417	0.924781	0.957558	0.957905	0.870626	0.871586	0.906523	0.966763	0.958015	0.945253	0.857366	0.978302	0.874522	0.885018	0.859197	0.879933	0.908383	0.963941	0.936703	0.843361	0.969229	0.96875	0.973634	0.879395	0.824512	0.838853	0.847259	0.923719	0.906483	0.973212	0.908628	0.881656	0.856782	0.958093	0.830051	0.959525	0.953841	0.941978
	V8	0.950512	0.952362	0.966757	0.926196	0.933357	0.907351	0.929555	0.932705	1	0.847064	0.847326	0.83265	0.932791	0.927005	0.860026	0.806545	0.821286	0.912507	0.937232	0.948132	0.820639	0.870064	0.790566	0.791647	0.803882	0.808934	0.863925	0.859167	0.794773	0.806397	0.850882	0.867031	0.886115	0.935171	0.780707	0.761552	0.75587	0.932867	0.888779	0.859617	0.762248	0.880257	0.919976	0.852281	0.797026	0.8328	0.846967	0.807576
	C9	0.865466	0.949389	0.934673	0.939014	0.92166	0.964992	0.896303	0.927048	0.847064	1	0.992939	0.993259	0.913942	0.878636	0.941853	0.988319	0.962937	0.879499	0.867259	0.854162	0.96583	0.928887	0.980803	0.967477	0.97501	0.965701	0.914729	0.899897	0.977131	0.956759	0.917597	0.915202	0.879893	0.829825	0.962985	0.974822	0.976774	0.79439	0.886655	0.904879	0.977926	0.832915	0.808101	0.871512	0.925032	0.864785	0.821829	0.849231
	DAG1	0.866275	0.946023	0.93934	0.950185	0.927836	0.968422	0.890409	0.933417	0.847326	0.992939	1	0.989992	0.916058	0.882249	0.933374	0.977834	0.956516	0.886951	0.874381	0.864446	0.96039	0.94208	0.965971	0.96177	0.968845	0.95082	0.917561	0.91061	0.976567	0.943817	0.931678	0.922517	0.887065	0.828255	0.950401	0.962172	0.965808	0.80121	0.879266	0.921064	0.975619	0.838532	0.816314	0.883053	0.927438	0.87815	0.834567	0.861701
	V11	0.844346	0.941403	0.929798	0.933666	0.915869	0.962523	0.904927	0.924781	0.83265	0.993259	0.989992	1	0.894172	0.866177	0.919658	0.976478	0.945426	0.870614	0.848903	0.839209	0.958234	0.934515	0.982498	0.979409	0.967544	0.950944	0.895124	0.892423	0.978253	0.931834	0.917603	0.906338	0.873341	0.799421	0.951188	0.963648	0.977071	0.781591	0.854564	0.908423	0.976953	0.800709	0.777752	0.863492	0.902711	0.865632	0.827997	0.852645
	GC	0.915789	0.940745	0.959804	0.962556	0.962069	0.93319	0.878262	0.957558	0.932791	0.913942	0.916058	0.894172	1	0.982031	0.934614	0.882927	0.922569	0.951061	0.980569	0.981677	0.880064	0.932309	0.85056	0.828268	0.856262	0.901831	0.969315	0.948193	0.891913	0.865699	0.901863	0.967907	0.947599	0.960341	0.861115	0.845944	0.842055	0.911832	0.925943	0.939847	0.876079	0.894857	0.952508	0.911985	0.883865	0.886604	0.884825	0.862169
	A1BG	0.870766	0.925346	0.952595	0.962152	0.975751	0.923829	0.886798	0.957905	0.927005	0.878636	0.882249	0.866177	0.982031	1	0.895654	0.833396	0.878203	0.957351	0.987859	0.985595	0.824537	0.932487	0.828564	0.811433	0.802317	0.851003	0.958284	0.953981	0.874571	0.801667	0.904511	0.97112	0.972182	0.95682	0.805866	0.784998	0.803388	0.93853	0.901492	0.937485	0.852349	0.884857	0.923456	0.918282	0.797734	0.905989	0.918854	0.883109
	V15	0.930025	0.925256	0.890659	0.934683	0.891647	0.881625	0.80658	0.870626	0.860026	0.941853	0.933374	0.919658	0.934614	0.895654	1	0.956612	0.932083	0.829677	0.87102	0.894683	0.963827	0.837208	0.9188	0.873542	0.938019	0.915106	0.969284	0.843368	0.879538	0.936467	0.810811	0.876893	0.825741	0.910493	0.96876	0.934969	0.933854	0.774446	0.847157	0.845798	0.889465	0.809873	0.902655	0.767606	0.925047	0.749707	0.719809	0.716668
	CFI	0.865663	0.921277	0.888106	0.910388	0.874223	0.921717	0.838385	0.871586	0.806545	0.988319	0.977834	0.976478	0.882927	0.833396	0.956612	1	0.954431	0.817854	0.816457	0.815189	0.98134	0.870421	0.976683	0.951501	0.986712	0.960592	0.904298	0.845053	0.945847	0.972169	0.855344	0.866518	0.814935	0.809023	0.988678	0.991645	0.988154	0.731304	0.856263	0.852963	0.957756	0.791558	0.796272	0.801173	0.943256	0.787145	0.736195	0.769521
	V17	0.839139	0.921019	0.89947	0.91734	0.916294	0.927173	0.839516	0.906523	0.821286	0.962937	0.956516	0.945426	0.922569	0.878203	0.932083	0.954431	1	0.905297	0.881366	0.861473	0.921905	0.888429	0.9093	0.900047	0.940053	0.947746	0.915249	0.91752	0.936042	0.962426	0.873622	0.906495	0.867896	0.827329	0.936058	0.950494	0.935792	0.811539	0.894642	0.902409	0.936876	0.855695	0.845495	0.862166	0.942972	0.833554	0.820053	0.843221
	SERPINA3	0.82563	0.920909	0.957212	0.932003	0.976444	0.949847	0.91825	0.966763	0.912507	0.879499	0.886951	0.870614	0.951061	0.957351	0.829677	0.817854	0.905297	1	0.978774	0.945088	0.789955	0.944673	0.804716	0.823859	0.806297	0.849806	0.88449	0.969197	0.883622	0.817729	0.928835	0.952667	0.966448	0.884179	0.771726	0.782463	0.787206	0.957714	0.924882	0.949021	0.851481	0.914995	0.880182	0.959258	0.806403	0.936481	0.962079	0.943182
	SERPINA1	0.874157	0.920403	0.957423	0.948418	0.974226	0.929964	0.888794	0.958015	0.937232	0.867259	0.874381	0.848903	0.980569	0.987859	0.87102	0.816457	0.881366	0.978774	1	0.985493	0.802358	0.929263	0.79615	0.790212	0.794672	0.842025	0.93188	0.956738	0.859134	0.805139	0.907912	0.963166	0.968213	0.95192	0.781796	0.768868	0.774728	0.96165	0.930022	0.938457	0.831454	0.920676	0.936637	0.937257	0.808221	0.912514	0.929458	0.896486
	V20	0.912787	0.917224	0.94983	0.950853	0.958189	0.9044	0.864458	0.945253	0.948132	0.854162	0.864446	0.839209	0.981677	0.985595	0.894683	0.815189	0.861473	0.945088	0.985493	1	0.820025	0.906123	0.788038	0.772382	0.794833	0.82179	0.947265	0.926217	0.833685	0.796001	0.875638	0.946152	0.942851	0.968124	0.793744	0.764592	0.774516	0.93552	0.89638	0.931323	0.808959	0.881447	0.960468	0.89156	0.818104	0.871449	0.888446	0.843944
	V21	0.897646	0.916681	0.881216	0.901416	0.849345	0.890425	0.826245	0.857366	0.820639	0.96583	0.96039	0.958234	0.880064	0.824537	0.963827	0.98134	0.921905	0.789955	0.802358	0.820025	1	0.846744	0.955718	0.937544	0.979708	0.923616	0.902315	0.800004	0.908047	0.950601	0.820336	0.841564	0.779678	0.812949	0.985741	0.968505	0.972954	0.705449	0.802215	0.833997	0.917963	0.745614	0.810146	0.752593	0.940297	0.746119	0.692031	0.708208
	V22	0.80491	0.916393	0.962389	0.937341	0.952546	0.97436	0.923011	0.978302	0.870064	0.928887	0.94208	0.934515	0.932309	0.932487	0.837208	0.870421	0.888429	0.944673	0.929263	0.906123	0.846744	1	0.885378	0.893618	0.848384	0.892732	0.889437	0.963801	0.961102	0.81881	0.984917	0.976554	0.972148	0.836825	0.812743	0.837347	0.851952	0.87695	0.891467	0.972848	0.938047	0.850197	0.802607	0.973271	0.821358	0.976916	0.95367	0.958335
	AMBP	0.817954	0.915759	0.886599	0.902531	0.875469	0.927326	0.873609	0.874522	0.790566	0.980803	0.965971	0.982498	0.85056	0.828564	0.9188	0.976683	0.9093	0.804716	0.79615	0.788038	0.955718	0.885378	1	0.976663	0.961082	0.936933	0.879435	0.835214	0.957676	0.922012	0.875058	0.862834	0.827759	0.777996	0.958593	0.963536	0.983419	0.719242	0.817052	0.843068	0.96574	0.755442	0.726394	0.801874	0.863261	0.811713	0.759125	0.789509
	V23	0.789934	0.915722	0.892693	0.892068	0.87827	0.936329	0.899816	0.885018	0.791647	0.967477	0.96177	0.979409	0.828268	0.811433	0.873542	0.951501	0.900047	0.823859	0.790212	0.772382	0.937544	0.893618	0.976663	1	0.957227	0.902009	0.834024	0.833076	0.951667	0.903655	0.88674	0.850584	0.822614	0.727935	0.926722	0.937739	0.966601	0.742994	0.798186	0.854359	0.949177	0.756255	0.694522	0.814915	0.843928	0.829337	0.787775	0.812621
	APOA4	0.866487	0.914715	0.87985	0.891207	0.85789	0.912145	0.836529	0.859197	0.803882	0.97501	0.968845	0.967544	0.856262	0.802317	0.938019	0.986712	0.940053	0.806297	0.794672	0.794833	0.979708	0.848384	0.961082	0.957227	1	0.928905	0.872108	0.812859	0.924227	0.96483	0.837731	0.832377	0.780555	0.775872	0.980158	0.981515	0.980075	0.719283	0.828169	0.839084	0.932213	0.774249	0.77893	0.773207	0.938428	0.762895	0.715351	0.744732
	CFH	0.832333	0.9134	0.890591	0.905588	0.883944	0.923931	0.852202	0.879933	0.808934	0.965701	0.95082	0.950944	0.901831	0.851003	0.915106	0.960592	0.947746	0.849806	0.842025	0.82179	0.923616	0.892732	0.936933	0.902009	0.928905	1	0.890157	0.889984	0.937423	0.928889	0.863813	0.888426	0.850168	0.823545	0.936237	0.959237	0.933558	0.768261	0.89571	0.855828	0.944779	0.817707	0.808474	0.850677	0.922713	0.818306	0.787872	0.824387
	TF	0.889718	0.910096	0.90678	0.956731	0.931934	0.893785	0.808039	0.908383	0.863925	0.914729	0.917561	0.895124	0.969315	0.958284	0.969284	0.904298	0.915249	0.88449	0.93188	0.947265	0.902315	0.889437	0.879435	0.834024	0.872108	0.890157	1	0.912057	0.891177	0.868564	0.862688	0.943694	0.9067	0.944074	0.90155	0.870174	0.880354	0.833753	0.863538	0.903036	0.892198	0.842233	0.921867	0.841025	0.872945	0.829949	0.811838	0.79642
	C3	0.786437	0.907115	0.937177	0.944252	0.970577	0.949422	0.881539	0.963941	0.859167	0.899897	0.91061	0.892423	0.948193	0.953981	0.843368	0.845053	0.91752	0.969197	0.956738	0.926217	0.800004	0.963801	0.835214	0.833076	0.812859	0.889984	0.912057	1	0.927742	0.817327	0.950663	0.977626	0.98067	0.867259	0.794859	0.819061	0.81849	0.91935	0.916085	0.963293	0.907387	0.898838	0.850724	0.9707	0.815654	0.95391	0.963241	0.965062
	ITIH1	0.776832	0.906993	0.917446	0.916138	0.915447	0.962394	0.879532	0.936703	0.794773	0.977131	0.976567	0.978253	0.891913	0.874571	0.879538	0.945847	0.936042	0.883622	0.859134	0.833685	0.908047	0.961102	0.957676	0.951667	0.924227	0.937423	0.891177	0.927742	1	0.894125	0.957388	0.942438	0.91478	0.777992	0.900032	0.930273	0.943293	0.784728	0.86422	0.936972	0.995505	0.809074	0.741137	0.915407	0.865624	0.924263	0.875859	0.90918
	V29	0.866672	0.904263	0.865372	0.873219	0.849678	0.892372	0.809983	0.843361	0.806397	0.956759	0.943817	0.931834	0.865699	0.801667	0.936467	0.972169	0.962426	0.817729	0.805139	0.796001	0.950601	0.81881	0.922012	0.903655	0.96483	0.928889	0.868564	0.817327	0.894125	1	0.814532	0.824183	0.775831	0.796857	0.961497	0.96771	0.944729	0.7375	0.873728	0.814092	0.906033	0.827952	0.806954	0.776972	0.958703	0.746812	0.7021	0.734883
	CD59	0.778658	0.903895	0.949223	0.917726	0.940202	0.969425	0.912283	0.969229	0.850882	0.917597	0.931678	0.917603	0.901863	0.904511	0.810811	0.855344	0.873622	0.928835	0.907912	0.875638	0.820336	0.984917	0.875058	0.88674	0.837731	0.863813	0.862688	0.950663	0.957388	0.814532	1	0.957208	0.960337	0.805976	0.789157	0.821491	0.834102	0.866591	0.888121	0.955251	0.93364	0.87066	0.763471	0.971047	0.794606	0.984292	0.947579	0.96093
	KNG1	0.814409	0.902934	0.945353	0.944396	0.959561	0.947644	0.872515	0.96875	0.867031	0.915202	0.922517	0.906338	0.967907	0.97112	0.876893	0.866518	0.906495	0.952667	0.963166	0.946152	0.841564	0.976554	0.862834	0.850584	0.832377	0.888426	0.943694	0.977626	0.942438	0.824183	0.957208	1	0.985236	0.89189	0.820716	0.826796	0.842107	0.892848	0.908595	0.976872	0.924366	0.869536	0.859548	0.963591	0.83093	0.957872	0.941541	0.933047
	HPX	0.791242	0.901927	0.950557	0.936964	0.970595	0.947419	0.900381	0.973634	0.886115	0.879893	0.887065	0.873341	0.947599	0.972182	0.825741	0.814935	0.867896	0.966448	0.968213	0.942851	0.779678	0.972148	0.827759	0.822614	0.780555	0.850168	0.9067	0.98067	0.91478	0.775831	0.960337	0.985236	1	0.886068	0.757385	0.771213	0.787885	0.930754	0.909314	0.963322	0.88697	0.884177	0.839102	0.977394	0.76305	0.9751	0.975419	0.961569
	AHSG	0.93084	0.900535	0.910631	0.929381	0.916932	0.858826	0.823377	0.879395	0.935171	0.829825	0.828255	0.799421	0.960341	0.95682	0.910493	0.809023	0.827329	0.884179	0.95192	0.968124	0.812949	0.836825	0.777996	0.727935	0.775872	0.823545	0.944074	0.867259	0.777992	0.796857	0.805976	0.89189	0.886068	1	0.801657	0.75789	0.752864	0.895303	0.892085	0.83594	0.764951	0.883013	0.971578	0.821538	0.807015	0.788489	0.795758	0.755716
	F2	0.870483	0.899693	0.847909	0.8906	0.839645	0.873298	0.794192	0.824512	0.780707	0.962985	0.950401	0.951188	0.861115	0.805866	0.96876	0.988678	0.936058	0.771726	0.781796	0.793744	0.985741	0.812743	0.958593	0.926722	0.980158	0.936237	0.90155	0.794859	0.900032	0.961497	0.789157	0.820716	0.757385	0.801657	1	0.984086	0.983568	0.68462	0.803439	0.804939	0.918141	0.745243	0.799868	0.724811	0.936093	0.709644	0.665372	0.690671
	GSN	0.831724	0.896346	0.850848	0.875267	0.838106	0.894998	0.808784	0.838853	0.761552	0.974822	0.962172	0.963648	0.845944	0.784998	0.934969	0.991645	0.950494	0.782463	0.768868	0.764592	0.968505	0.837347	0.963536	0.937739	0.981515	0.959237	0.870174	0.819061	0.930273	0.96771	0.821491	0.826796	0.771213	0.75789	0.984086	1	0.983505	0.68142	0.821807	0.818991	0.946829	0.752596	0.756612	0.764072	0.939486	0.746584	0.69857	0.743979
	LOC100300716	0.814115	0.896184	0.854791	0.888607	0.852211	0.89916	0.822579	0.847259	0.75587	0.976774	0.965808	0.977071	0.842055	0.803388	0.933854	0.988154	0.935792	0.787206	0.774728	0.774516	0.972954	0.851952	0.983419	0.966601	0.980075	0.933558	0.880354	0.81849	0.943293	0.944729	0.834102	0.842107	0.787885	0.752864	0.983568	0.983505	1	0.684345	0.792475	0.838719	0.956529	0.725867	0.73626	0.763768	0.90346	0.763994	0.717303	0.750104
	AZGP1	0.81984	0.894961	0.928657	0.902429	0.948481	0.897285	0.893798	0.923719	0.932867	0.79439	0.80121	0.781591	0.911832	0.93853	0.774446	0.731304	0.811539	0.957714	0.96165	0.93552	0.705449	0.87695	0.719242	0.742994	0.719283	0.768261	0.833753	0.91935	0.784728	0.7375	0.866591	0.892848	0.930754	0.895303	0.68462	0.68142	0.684345	1	0.908426	0.878268	0.746888	0.935387	0.879739	0.913759	0.713694	0.885573	0.926465	0.88719
	CLEC3B	0.847704	0.894225	0.922767	0.894446	0.918867	0.930028	0.864251	0.906483	0.888779	0.886655	0.879266	0.854564	0.925943	0.901492	0.847157	0.856263	0.894642	0.924882	0.930022	0.89638	0.802215	0.891467	0.817052	0.798186	0.828169	0.89571	0.863538	0.916085	0.86422	0.873728	0.888121	0.908595	0.909314	0.892085	0.803439	0.821807	0.792475	0.908426	1	0.875169	0.850024	0.945558	0.873159	0.925259	0.857748	0.876039	0.865449	0.871358
	V39	0.806909	0.893642	0.942367	0.926304	0.947591	0.945275	0.871976	0.973212	0.859617	0.904879	0.921064	0.908423	0.939847	0.937485	0.845798	0.852963	0.902409	0.949021	0.938457	0.931323	0.833997	0.972848	0.843068	0.854359	0.839084	0.855828	0.903036	0.963293	0.936972	0.814092	0.955251	0.976872	0.963322	0.83594	0.804939	0.818991	0.838719	0.878268	0.875169	1	0.912227	0.833059	0.833275	0.952922	0.833488	0.954087	0.946722	0.937233
	PLG	0.766401	0.889521	0.890879	0.902527	0.892221	0.944098	0.847598	0.908628	0.762248	0.977926	0.975619	0.976953	0.876079	0.852349	0.889465	0.957756	0.936876	0.851481	0.831454	0.808959	0.917963	0.938047	0.96574	0.949177	0.932213	0.944779	0.892198	0.907387	0.995505	0.906033	0.93364	0.924366	0.88697	0.764951	0.918141	0.946829	0.956529	0.746888	0.850024	0.912227	1	0.791587	0.727508	0.88485	0.875846	0.891918	0.835395	0.875778
	NUCB1	0.825032	0.883094	0.90028	0.886404	0.912431	0.8971	0.839062	0.881656	0.880257	0.832915	0.838532	0.800709	0.894857	0.884857	0.809873	0.791558	0.855695	0.914995	0.920676	0.881447	0.745614	0.850197	0.755442	0.756255	0.774249	0.817707	0.842233	0.898838	0.809074	0.827952	0.87066	0.869536	0.884177	0.883013	0.745243	0.752596	0.725867	0.935387	0.945558	0.833059	0.791587	1	0.870037	0.893618	0.798404	0.856893	0.852348	0.849555
	TTR	0.940824	0.881044	0.887318	0.907345	0.892019	0.830776	0.78103	0.856782	0.919976	0.808101	0.816314	0.777752	0.952508	0.923456	0.902655	0.796272	0.845495	0.880182	0.936637	0.960468	0.810146	0.802607	0.726394	0.694522	0.77893	0.808474	0.921867	0.850724	0.741137	0.806954	0.763471	0.859548	0.839102	0.971578	0.799868	0.756612	0.73626	0.879739	0.873159	0.833275	0.727508	0.870037	1	0.789865	0.85248	0.739318	0.763859	0.722081
	CFB	0.748463	0.873677	0.935411	0.895249	0.937642	0.949283	0.889977	0.958093	0.852281	0.871512	0.883053	0.863492	0.911985	0.918282	0.767606	0.801173	0.862166	0.959258	0.937257	0.89156	0.752593	0.973271	0.801874	0.814915	0.773207	0.850677	0.841025	0.9707	0.915407	0.776972	0.971047	0.963591	0.977394	0.821538	0.724811	0.764072	0.763768	0.913759	0.925259	0.952922	0.88485	0.893618	0.789865	1	0.773137	0.987167	0.974995	0.981379
	APOA1	0.882864	0.873355	0.853127	0.863751	0.822503	0.863861	0.759816	0.830051	0.797026	0.925032	0.927438	0.902711	0.883865	0.797734	0.925047	0.943256	0.942972	0.806403	0.808221	0.818104	0.940297	0.821358	0.863261	0.843928	0.938428	0.922713	0.872945	0.815654	0.865624	0.958703	0.794606	0.83093	0.76305	0.807015	0.936093	0.939486	0.90346	0.713694	0.857748	0.833488	0.875846	0.798404	0.85248	0.773137	1	0.729489	0.689166	0.715599
	V45	0.72073	0.862823	0.927725	0.885962	0.927461	0.941595	0.890285	0.959525	0.8328	0.864785	0.87815	0.865632	0.886604	0.905989	0.749707	0.787145	0.833554	0.936481	0.912514	0.871449	0.746119	0.976916	0.811713	0.829337	0.762895	0.818306	0.829949	0.95391	0.924263	0.746812	0.984292	0.957872	0.9751	0.788489	0.709644	0.746584	0.763994	0.885573	0.876039	0.954087	0.891918	0.856893	0.739318	0.987167	0.729489	1	0.975475	0.97967
	V46	0.708618	0.859695	0.920259	0.883602	0.943209	0.923554	0.901417	0.953841	0.846967	0.821829	0.834567	0.827997	0.884825	0.918854	0.719809	0.736195	0.820053	0.962079	0.929458	0.888446	0.692031	0.95367	0.759125	0.787775	0.715351	0.787872	0.811838	0.963241	0.875859	0.7021	0.947579	0.941541	0.975419	0.795758	0.665372	0.69857	0.717303	0.926465	0.865449	0.946722	0.835395	0.852348	0.763859	0.974995	0.689166	0.975475	1	0.985433
	ITIH4	0.682085	0.855779	0.907153	0.874942	0.92753	0.934737	0.889721	0.941978	0.807576	0.849231	0.861701	0.852645	0.862169	0.883109	0.716668	0.769521	0.843221	0.943182	0.896486	0.843944	0.708208	0.958335	0.789509	0.812621	0.744732	0.824387	0.79642	0.965062	0.90918	0.734883	0.96093	0.933047	0.961569	0.755716	0.690671	0.743979	0.750104	0.88719	0.871358	0.937233	0.875778	0.849555	0.722081	0.981379	0.715599	0.97967	0.985433	1
	V48	0.863182	0.855624	0.794077	0.830569	0.762986	0.812902	0.735213	0.75818	0.740001	0.920897	0.90862	0.904051	0.814885	0.730533	0.938326	0.960355	0.901097	0.70194	0.711925	0.731775	0.968359	0.74731	0.908022	0.86909	0.952099	0.916464	0.8463	0.721873	0.837498	0.951276	0.717737	0.746811	0.671214	0.756516	0.978653	0.967548	0.942459	0.604397	0.764374	0.730622	0.861758	0.692324	0.77547	0.652961	0.950299	0.624047	0.57208	0.606979
	HSPA5	0.761484	0.851396	0.814971	0.839501	0.812793	0.881957	0.774037	0.813102	0.700684	0.962673	0.94815	0.951871	0.810203	0.756409	0.899555	0.978683	0.936657	0.762342	0.741351	0.721982	0.939428	0.826502	0.957108	0.93929	0.968116	0.942222	0.842302	0.809144	0.93557	0.952095	0.821565	0.819292	0.760479	0.707802	0.962162	0.984363	0.975884	0.66187	0.815373	0.806678	0.956026	0.749285	0.69748	0.765864	0.908321	0.752139	0.692244	0.744988
	FGB	0.80766	0.851321	0.840239	0.860045	0.845476	0.831945	0.787803	0.807886	0.824869	0.804429	0.798969	0.76552	0.841151	0.830407	0.806823	0.776399	0.77643	0.793728	0.831766	0.808208	0.726925	0.792863	0.769302	0.696011	0.726207	0.833105	0.832926	0.829087	0.774916	0.765062	0.808915	0.806101	0.824686	0.87835	0.741649	0.751994	0.70835	0.798201	0.864788	0.724804	0.772138	0.882274	0.810763	0.800848	0.732261	0.774945	0.747812	0.770752
	SERPINF2	0.66056	0.838225	0.860924	0.852813	0.868303	0.925035	0.844602	0.898891	0.707571	0.927833	0.931068	0.942647	0.81749	0.813293	0.783311	0.882457	0.885946	0.849597	0.797841	0.75873	0.833536	0.942201	0.913821	0.925708	0.862827	0.880714	0.811229	0.901298	0.981616	0.821128	0.941529	0.906991	0.886642	0.6707	0.824495	0.871469	0.897942	0.73219	0.797901	0.918087	0.973049	0.738039	0.631385	0.901089	0.786085	0.921775	0.877778	0.918238
	FGA	0.754529	0.835433	0.856399	0.852303	0.86639	0.845974	0.825194	0.835764	0.834564	0.769382	0.770598	0.74084	0.826584	0.849656	0.733644	0.711891	0.727414	0.829676	0.854505	0.818357	0.656909	0.827974	0.734853	0.683243	0.662731	0.772938	0.796504	0.851354	0.772059	0.691723	0.851356	0.82761	0.873955	0.858347	0.654929	0.672096	0.650598	0.845801	0.859242	0.754974	0.753557	0.886774	0.769241	0.853894	0.644835	0.843509	0.826432	0.836602
	LRG1	0.684194	0.826231	0.905965	0.850733	0.907323	0.91176	0.881947	0.936191	0.824756	0.802047	0.816344	0.806318	0.859359	0.888777	0.68034	0.711148	0.772133	0.927877	0.903438	0.858413	0.665273	0.954016	0.741747	0.76276	0.686713	0.772859	0.77887	0.939009	0.868184	0.665538	0.953858	0.930372	0.964666	0.773279	0.627281	0.669981	0.682349	0.894234	0.859128	0.927687	0.827342	0.838608	0.724552	0.979363	0.66378	0.984497	0.984791	0.978565
	ORM1	0.76785	0.822753	0.868744	0.861926	0.881332	0.860118	0.771077	0.889682	0.815809	0.82235	0.827669	0.788289	0.933608	0.911161	0.808958	0.777217	0.8638	0.907535	0.92277	0.892605	0.737776	0.892336	0.732685	0.695579	0.722861	0.856097	0.884573	0.937575	0.840302	0.778441	0.875033	0.934665	0.923868	0.87531	0.725706	0.750111	0.712969	0.853761	0.913114	0.882234	0.826436	0.879247	0.860815	0.924913	0.809453	0.886147	0.872164	0.876478
	V55	0.885687	0.811983	0.73115	0.752962	0.687123	0.713288	0.69132	0.657585	0.758991	0.808245	0.784242	0.783902	0.737201	0.656576	0.881168	0.862746	0.789271	0.620338	0.65179	0.687482	0.893496	0.596403	0.796984	0.769554	0.877521	0.797141	0.748371	0.58121	0.668202	0.881272	0.561018	0.604916	0.545876	0.744731	0.903315	0.859095	0.833346	0.595802	0.703853	0.592482	0.685379	0.651648	0.777176	0.511924	0.862297	0.466047	0.444905	0.447225
	FGG	0.780014	0.810561	0.807173	0.816397	0.810371	0.787446	0.75766	0.770414	0.812561	0.74196	0.73645	0.696268	0.810391	0.805807	0.756559	0.708501	0.715674	0.767184	0.813576	0.784995	0.663643	0.747759	0.701876	0.630446	0.659336	0.774002	0.791387	0.789065	0.709067	0.707097	0.767168	0.765943	0.794952	0.867822	0.672332	0.679828	0.630234	0.791493	0.841553	0.671564	0.702457	0.873199	0.794615	0.770742	0.672014	0.741054	0.718748	0.732341
	B2M	0.766546	0.782972	0.841049	0.827746	0.839125	0.835653	0.728858	0.849414	0.795838	0.76293	0.800983	0.747167	0.859758	0.821605	0.724072	0.720909	0.806013	0.871694	0.869346	0.860911	0.68607	0.850788	0.64459	0.65111	0.706577	0.772145	0.783401	0.884704	0.774424	0.722823	0.837584	0.855741	0.847276	0.787198	0.665803	0.694303	0.658604	0.83551	0.863591	0.887437	0.749096	0.840837	0.844121	0.8842	0.808129	0.835802	0.842945	0.848147
	CD14	0.61014	0.781607	0.802978	0.790698	0.848264	0.857534	0.773406	0.835584	0.705647	0.80709	0.813415	0.792397	0.787508	0.782809	0.690475	0.758606	0.858965	0.880996	0.819746	0.746386	0.684438	0.833741	0.727689	0.780248	0.758113	0.801394	0.729829	0.89167	0.837893	0.766729	0.844963	0.835025	0.841705	0.667064	0.695806	0.748116	0.73451	0.840079	0.843972	0.84055	0.817923	0.854634	0.683863	0.887846	0.734157	0.856757	0.867996	0.89407
	MSTN	0.644093	0.767386	0.778574	0.761671	0.772901	0.837394	0.727514	0.794687	0.66191	0.852181	0.851952	0.83296	0.774413	0.715053	0.738485	0.828256	0.872253	0.791152	0.742314	0.678295	0.767685	0.817334	0.784812	0.808116	0.817106	0.870303	0.732508	0.828645	0.861663	0.843877	0.832934	0.802289	0.766657	0.638884	0.776444	0.831677	0.790668	0.71354	0.843402	0.785093	0.862392	0.825566	0.6545	0.833545	0.827973	0.804807	0.752774	0.805458
	ALB	0.686787	0.761595	0.795412	0.827166	0.844181	0.794256	0.69196	0.839474	0.727958	0.773408	0.77534	0.742622	0.900812	0.896313	0.79178	0.729784	0.820717	0.85243	0.886087	0.860124	0.692406	0.845334	0.702825	0.650473	0.667773	0.811309	0.893973	0.913766	0.809648	0.698827	0.823372	0.91762	0.896625	0.844132	0.696387	0.707722	0.688049	0.792794	0.821259	0.849982	0.802785	0.802195	0.817346	0.862522	0.729367	0.838062	0.83387	0.828933
	V62	0.85429	0.746116	0.701259	0.679882	0.653568	0.661197	0.664086	0.626273	0.769943	0.680532	0.672195	0.660341	0.692212	0.609156	0.742968	0.711804	0.703275	0.638003	0.651619	0.687034	0.742426	0.543321	0.618072	0.624291	0.75493	0.686302	0.631952	0.553091	0.541281	0.756593	0.501816	0.540237	0.509394	0.701941	0.740378	0.707814	0.66401	0.642556	0.688236	0.580461	0.534922	0.647335	0.79298	0.503696	0.792195	0.432727	0.469829	0.446784
	GP2	0.542124	0.744572	0.762882	0.720854	0.751631	0.829616	0.803923	0.789941	0.622345	0.784603	0.800482	0.802767	0.671725	0.651459	0.583781	0.723542	0.754935	0.757289	0.669182	0.605972	0.666371	0.836941	0.748065	0.797229	0.711818	0.770629	0.604662	0.800897	0.83905	0.699398	0.862413	0.752116	0.757235	0.516694	0.646732	0.728636	0.717715	0.672208	0.721984	0.774704	0.823494	0.713612	0.502093	0.827764	0.679981	0.83274	0.809163	0.863139
	WFDC2	0.783226	0.732815	0.642207	0.672138	0.603775	0.652201	0.617942	0.574455	0.63684	0.762558	0.747828	0.752283	0.634195	0.534662	0.795103	0.820011	0.761197	0.550274	0.543786	0.570303	0.846858	0.530201	0.747675	0.744831	0.851119	0.751817	0.645619	0.515157	0.627612	0.851066	0.504747	0.514848	0.443234	0.6008	0.865721	0.832722	0.808452	0.493086	0.612573	0.53689	0.650369	0.585599	0.672059	0.438145	0.842032	0.395764	0.375419	0.395014
	LOC525947	0.621989	0.731688	0.678634	0.736372	0.681049	0.75927	0.644242	0.690987	0.532934	0.884645	0.868822	0.885251	0.674118	0.631041	0.821009	0.912334	0.821228	0.591512	0.578795	0.574048	0.880464	0.728323	0.925114	0.884243	0.888877	0.85152	0.762982	0.683283	0.880084	0.844883	0.727721	0.716294	0.644444	0.565817	0.906891	0.925261	0.939659	0.461779	0.633451	0.696585	0.913881	0.556695	0.521588	0.625679	0.787547	0.647583	0.556165	0.624782
	LDHB	0.609655	0.73024	0.719291	0.731677	0.721623	0.801175	0.663904	0.757181	0.56971	0.87302	0.865037	0.859002	0.752131	0.681105	0.775603	0.874452	0.884595	0.714662	0.674487	0.636388	0.818362	0.799969	0.836206	0.816936	0.845841	0.904221	0.75858	0.79949	0.893582	0.842691	0.787317	0.794364	0.727666	0.591464	0.837891	0.9025	0.863997	0.57124	0.754368	0.782459	0.912108	0.655289	0.602154	0.766937	0.848554	0.742026	0.684039	0.757095
	V67	0.615304	0.722206	0.804828	0.741039	0.80101	0.7594	0.796425	0.817788	0.793968	0.607273	0.620535	0.607232	0.743158	0.808473	0.534881	0.499445	0.566408	0.812185	0.813792	0.781266	0.46926	0.804812	0.555923	0.557596	0.461822	0.570362	0.65749	0.799375	0.663199	0.473304	0.816776	0.784723	0.864854	0.740891	0.419259	0.442765	0.453514	0.844551	0.731455	0.753451	0.612249	0.768273	0.652471	0.846151	0.44475	0.865827	0.879778	0.846799
	V65	0.526794	0.718883	0.808707	0.760779	0.823196	0.842901	0.793461	0.86617	0.676431	0.744405	0.764794	0.764372	0.751897	0.795313	0.577803	0.647406	0.708464	0.847431	0.798433	0.745651	0.592094	0.914206	0.701302	0.733281	0.620327	0.69107	0.692838	0.881672	0.851976	0.583982	0.921226	0.87948	0.907505	0.622975	0.554516	0.610377	0.647979	0.775398	0.742547	0.894549	0.814088	0.714017	0.565799	0.930458	0.571908	0.959785	0.945599	0.954266
	CTSZ	0.618387	0.717563	0.700342	0.728477	0.713365	0.780604	0.634103	0.696857	0.579397	0.818372	0.826319	0.795472	0.704866	0.633662	0.717993	0.823258	0.860279	0.717272	0.66505	0.614402	0.739432	0.73504	0.754376	0.743759	0.799959	0.84715	0.692695	0.771745	0.80987	0.855408	0.753663	0.722865	0.681553	0.599816	0.776945	0.832744	0.782887	0.624713	0.813444	0.716077	0.826525	0.784174	0.630257	0.753566	0.851159	0.703136	0.652709	0.735293
	ACTB	0.631966	0.716605	0.677768	0.73815	0.714295	0.751894	0.601678	0.705554	0.561665	0.837644	0.825744	0.810627	0.762968	0.693341	0.813439	0.860587	0.884661	0.690986	0.68052	0.655426	0.799327	0.730184	0.798753	0.748017	0.814775	0.900511	0.796217	0.786068	0.828974	0.844096	0.70617	0.76601	0.696468	0.652028	0.8473	0.889556	0.840369	0.577886	0.760011	0.729176	0.860033	0.675706	0.671367	0.705273	0.851337	0.656825	0.622815	0.686124
	LOC617696	0.604578	0.714698	0.79687	0.70915	0.788953	0.754018	0.816899	0.799523	0.808224	0.581883	0.586195	0.575835	0.72833	0.789708	0.497677	0.475994	0.547516	0.818701	0.813811	0.764772	0.441455	0.776711	0.521283	0.549171	0.449882	0.567989	0.602988	0.776499	0.620894	0.462042	0.779711	0.753713	0.840542	0.724759	0.391163	0.418994	0.420743	0.881204	0.767676	0.719774	0.563494	0.77741	0.649452	0.842897	0.428963	0.836165	0.873721	0.831579
	LTF	0.566106	0.71425	0.662221	0.739941	0.728228	0.702772	0.646517	0.658679	0.613935	0.66266	0.698362	0.651794	0.627707	0.629212	0.608092	0.645825	0.709084	0.689477	0.645851	0.603709	0.582854	0.642164	0.60376	0.649864	0.640645	0.663748	0.618079	0.731963	0.646892	0.669385	0.666255	0.622088	0.646849	0.580537	0.613382	0.649119	0.618362	0.707792	0.689436	0.616194	0.64186	0.754391	0.605446	0.670062	0.626936	0.631646	0.65778	0.700086
	THBS1	0.547841	0.701769	0.793638	0.733431	0.810734	0.787032	0.789671	0.821728	0.736544	0.623099	0.649455	0.633792	0.728757	0.782492	0.489114	0.510928	0.615878	0.853796	0.813205	0.76043	0.453612	0.838944	0.547992	0.579693	0.484008	0.605486	0.61985	0.848095	0.702321	0.484727	0.842648	0.804183	0.87574	0.668157	0.415816	0.466197	0.476491	0.849859	0.754356	0.813145	0.64895	0.767523	0.625995	0.899584	0.490047	0.898945	0.93637	0.922199
	V74	0.50024	0.70161	0.78898	0.751318	0.815428	0.826237	0.777394	0.851818	0.654438	0.725981	0.746146	0.747992	0.736834	0.789991	0.564325	0.627751	0.690113	0.833175	0.786098	0.734029	0.568901	0.90062	0.690066	0.718349	0.597537	0.673985	0.688546	0.87519	0.839819	0.555946	0.908513	0.870066	0.902047	0.612271	0.536881	0.59132	0.633864	0.76338	0.719399	0.881254	0.803136	0.6958	0.547853	0.914937	0.53846	0.949023	0.939772	0.946466
	SAA1	0.642234	0.700114	0.772113	0.702038	0.766322	0.718543	0.776236	0.751095	0.814743	0.55403	0.550492	0.54003	0.716919	0.77982	0.516896	0.463458	0.51054	0.773921	0.801203	0.768229	0.424583	0.717244	0.50392	0.495446	0.427882	0.547863	0.611036	0.732392	0.565593	0.451299	0.719904	0.713351	0.80229	0.772797	0.392478	0.398687	0.397001	0.86885	0.770779	0.662753	0.515588	0.784423	0.686192	0.783588	0.412382	0.767027	0.805873	0.757675
	ITIH2	0.577634	0.69817	0.795111	0.732237	0.802338	0.774747	0.780494	0.809928	0.757453	0.610435	0.635262	0.610772	0.759386	0.801211	0.503523	0.504612	0.605051	0.856349	0.837383	0.784559	0.460803	0.832505	0.524593	0.555588	0.471449	0.61864	0.634885	0.837917	0.674405	0.478534	0.818791	0.811885	0.871047	0.712845	0.415075	0.452163	0.454317	0.862465	0.778706	0.796392	0.620742	0.77772	0.676905	0.897651	0.510607	0.87744	0.916401	0.891064
	V77	0.633197	0.696839	0.621432	0.654127	0.624416	0.675622	0.584568	0.593451	0.565663	0.743696	0.746987	0.706769	0.598129	0.512925	0.696534	0.774416	0.792622	0.60241	0.552617	0.510165	0.731401	0.56076	0.688283	0.71009	0.794091	0.734246	0.596091	0.606942	0.667645	0.853034	0.597687	0.545501	0.507081	0.522049	0.767281	0.799595	0.739743	0.541154	0.691785	0.547902	0.684886	0.70662	0.580285	0.562592	0.794806	0.513834	0.473917	0.544715
	HP	0.508311	0.693178	0.724634	0.722094	0.78036	0.78579	0.682669	0.792198	0.60607	0.734858	0.739187	0.724106	0.750729	0.745423	0.621719	0.679621	0.799809	0.811513	0.759155	0.69663	0.585163	0.810974	0.655383	0.663584	0.639532	0.778054	0.702324	0.891271	0.805423	0.665668	0.807604	0.823006	0.828564	0.613629	0.607565	0.692637	0.653181	0.748757	0.788259	0.816213	0.793422	0.752817	0.618406	0.864806	0.670687	0.831078	0.851858	0.890308
	V74	0.617414	0.688183	0.796754	0.724716	0.793903	0.753295	0.748204	0.811902	0.789303	0.588548	0.613499	0.581379	0.772865	0.817974	0.522984	0.49226	0.593024	0.848741	0.850873	0.820072	0.459947	0.809097	0.493347	0.520848	0.460152	0.570869	0.651417	0.8165	0.643157	0.487848	0.799159	0.810899	0.868896	0.745057	0.402982	0.424411	0.429965	0.883636	0.793491	0.802607	0.588568	0.788353	0.711659	0.883915	0.517315	0.864725	0.893831	0.851026
	SPP1	0.449819	0.677779	0.693116	0.71519	0.787163	0.753394	0.710579	0.736629	0.587366	0.663151	0.688479	0.672268	0.641666	0.699785	0.540077	0.587908	0.698788	0.796741	0.718234	0.642532	0.515699	0.739359	0.622239	0.689515	0.59241	0.596748	0.623168	0.799514	0.72011	0.577515	0.768052	0.722372	0.766086	0.545619	0.535263	0.57489	0.607518	0.746262	0.649115	0.735023	0.691463	0.718672	0.536054	0.770953	0.498106	0.77765	0.82631	0.838577
	PAEP	0.669128	0.667514	0.654608	0.672172	0.622361	0.60601	0.603486	0.590671	0.672448	0.577863	0.605913	0.553938	0.637768	0.589722	0.575292	0.559107	0.582374	0.616836	0.627911	0.615004	0.57354	0.581958	0.499639	0.521452	0.551833	0.596665	0.569273	0.588774	0.519536	0.596238	0.593188	0.565853	0.560485	0.647701	0.541721	0.516755	0.489083	0.63559	0.639703	0.535741	0.500395	0.730203	0.674907	0.592047	0.642232	0.556798	0.536527	0.537628
	HBA	0.74274	0.665858	0.762237	0.705777	0.73344	0.667123	0.657515	0.748821	0.820821	0.526553	0.5639	0.511647	0.776185	0.785119	0.573348	0.456764	0.541106	0.772325	0.825143	0.849789	0.480222	0.707608	0.414708	0.413089	0.447169	0.504309	0.674432	0.71749	0.524329	0.463666	0.685297	0.72959	0.762575	0.805445	0.413715	0.391145	0.377918	0.818038	0.714618	0.74011	0.47578	0.738909	0.822025	0.743842	0.556054	0.717966	0.750838	0.681359
	GLYCAM1	0.578666	0.65597	0.58987	0.669423	0.598657	0.629466	0.526731	0.562329	0.520931	0.67814	0.690528	0.656898	0.556874	0.530421	0.657682	0.69044	0.622803	0.497606	0.518199	0.506064	0.660992	0.567676	0.681834	0.664008	0.689248	0.647991	0.629285	0.570204	0.654033	0.661771	0.627795	0.5572	0.532285	0.549576	0.680866	0.675069	0.666998	0.505903	0.571959	0.519511	0.673757	0.674964	0.510399	0.5299	0.618205	0.552251	0.460906	0.520335
	V79	0.638471	0.643584	0.592924	0.678508	0.592916	0.645234	0.509331	0.581354	0.492197	0.781666	0.769435	0.764088	0.638362	0.597047	0.817711	0.828487	0.703563	0.479037	0.534908	0.557156	0.817912	0.613954	0.833477	0.736461	0.788397	0.750841	0.771455	0.575521	0.750049	0.7644	0.616324	0.641175	0.559486	0.619986	0.846897	0.825095	0.83271	0.386687	0.57268	0.57432	0.798963	0.526451	0.551467	0.503111	0.718772	0.522511	0.407905	0.45951
	SERPINF1	0.457546	0.638953	0.744719	0.665137	0.756395	0.74302	0.756233	0.785796	0.67586	0.583232	0.598791	0.590932	0.673344	0.747903	0.435063	0.464145	0.549519	0.800894	0.763241	0.694243	0.409768	0.808713	0.531505	0.573702	0.431445	0.538245	0.573776	0.79097	0.681958	0.434149	0.828459	0.778422	0.851517	0.604578	0.359855	0.407664	0.437658	0.803569	0.705137	0.758256	0.628409	0.719162	0.520095	0.873304	0.390916	0.894777	0.902662	0.88323
	C6	0.483848	0.621469	0.742355	0.681194	0.761368	0.741731	0.699319	0.796558	0.662751	0.589459	0.619292	0.595488	0.698017	0.762349	0.467742	0.480384	0.568963	0.799869	0.781192	0.738033	0.427071	0.821374	0.522903	0.54984	0.451689	0.532882	0.621196	0.81138	0.700759	0.438217	0.843164	0.811673	0.866278	0.623796	0.379856	0.420405	0.453993	0.78439	0.706013	0.822396	0.651136	0.707946	0.563437	0.880296	0.439233	0.906201	0.905864	0.886117
	SDF4	0.464825	0.61462	0.559919	0.59608	0.559769	0.671676	0.56667	0.573539	0.389068	0.800585	0.777647	0.805626	0.524717	0.473552	0.675959	0.82779	0.748336	0.492992	0.435507	0.400229	0.770782	0.625467	0.845205	0.826379	0.810091	0.77451	0.596486	0.578555	0.80387	0.786519	0.641559	0.586344	0.520822	0.388052	0.810612	0.856531	0.860318	0.347793	0.555706	0.572738	0.840867	0.480414	0.348763	0.542772	0.699065	0.560956	0.466004	0.559158
	HBB	0.580087	0.610964	0.69495	0.6042	0.667167	0.619886	0.657479	0.710784	0.739492	0.500453	0.48712	0.471627	0.712913	0.750983	0.505062	0.422265	0.488078	0.705763	0.749773	0.730651	0.418622	0.673844	0.435434	0.422872	0.370971	0.518274	0.606278	0.674739	0.527417	0.421444	0.651879	0.707336	0.757548	0.719726	0.354709	0.363859	0.347948	0.77069	0.6949	0.637142	0.484799	0.666866	0.643108	0.734488	0.415219	0.720166	0.728641	0.670224
	CSN3	0.677978	0.588427	0.583325	0.540795	0.551705	0.497809	0.593734	0.497823	0.720813	0.377725	0.383827	0.35204	0.5494	0.541221	0.44919	0.34825	0.380126	0.547131	0.586097	0.59913	0.359123	0.417666	0.312861	0.307857	0.346483	0.412711	0.444551	0.451835	0.276909	0.396267	0.41134	0.402113	0.465135	0.668552	0.340971	0.313038	0.258695	0.663183	0.578337	0.372278	0.244709	0.646726	0.681344	0.445897	0.410093	0.384555	0.455419	0.402004
	FETUB	0.603383	0.580862	0.479729	0.558131	0.457477	0.528748	0.42987	0.448308	0.405602	0.720518	0.696202	0.709768	0.506794	0.425814	0.766095	0.80391	0.667224	0.348161	0.372263	0.410475	0.824884	0.446962	0.775711	0.719816	0.805722	0.68162	0.628548	0.397243	0.632615	0.770791	0.431768	0.456607	0.35007	0.460207	0.857054	0.824879	0.829084	0.236279	0.430856	0.43726	0.684684	0.361083	0.457255	0.305287	0.725741	0.310734	0.217198	0.268854
	CSN1S1	0.576306	0.561932	0.571012	0.498997	0.531039	0.496523	0.632124	0.496262	0.678918	0.347679	0.358182	0.338005	0.482468	0.489313	0.33675	0.288347	0.328301	0.5447	0.544389	0.527502	0.294422	0.434515	0.287562	0.326239	0.295017	0.361417	0.343015	0.435881	0.278738	0.334337	0.449806	0.379716	0.45927	0.558891	0.258803	0.246626	0.215106	0.654018	0.538428	0.365129	0.231464	0.620707	0.558519	0.473121	0.321853	0.433097	0.499769	0.450225
	V87	0.566934	0.54959	0.443379	0.51687	0.41089	0.493909	0.412822	0.409792	0.367116	0.688619	0.664956	0.685488	0.450474	0.364741	0.717319	0.772737	0.623994	0.294793	0.309515	0.34997	0.797246	0.410315	0.750036	0.701946	0.778893	0.652245	0.566747	0.351483	0.599687	0.736881	0.398512	0.401075	0.295808	0.396317	0.826777	0.801094	0.801723	0.187049	0.380569	0.391148	0.652827	0.313504	0.397435	0.259667	0.692964	0.269292	0.176472	0.233137
	JMJD1C	0.547762	0.545644	0.443938	0.522488	0.431147	0.513352	0.420108	0.40608	0.357127	0.7008	0.67456	0.693048	0.467221	0.385509	0.718409	0.785391	0.653774	0.338748	0.345233	0.364451	0.796947	0.422492	0.756965	0.714672	0.790438	0.673966	0.574547	0.374061	0.61124	0.753202	0.397161	0.424959	0.317769	0.411439	0.836206	0.808086	0.818041	0.214018	0.423852	0.406604	0.662944	0.332528	0.415712	0.291137	0.70738	0.28098	0.201075	0.258711
	KRT79	0.566436	0.524492	0.508226	0.476486	0.513796	0.390919	0.557713	0.440719	0.670513	0.278514	0.269704	0.274384	0.48532	0.525872	0.375178	0.238864	0.317039	0.527939	0.548567	0.563072	0.286332	0.327367	0.228041	0.266629	0.255916	0.280836	0.376649	0.38109	0.174064	0.293634	0.272945	0.341984	0.412987	0.589915	0.259423	0.194042	0.198612	0.652163	0.437471	0.327374	0.127129	0.49244	0.608922	0.347327	0.274672	0.296916	0.432046	0.325466
	SIL1	0.259075	0.524408	0.570382	0.561629	0.603698	0.678342	0.587084	0.635952	0.364576	0.652207	0.670211	0.673935	0.489003	0.520356	0.425643	0.583071	0.604204	0.601694	0.511368	0.424367	0.496675	0.723404	0.655302	0.691969	0.560215	0.589976	0.497234	0.687048	0.771635	0.531899	0.771604	0.663358	0.670883	0.326068	0.495028	0.580199	0.612816	0.486443	0.540403	0.661956	0.76587	0.546037	0.252627	0.726172	0.453587	0.774552	0.707833	0.780021
	BTN1A1	0.345631	0.523135	0.464463	0.521424	0.472781	0.578849	0.478274	0.479696	0.289212	0.679015	0.683049	0.682679	0.412851	0.373188	0.539342	0.692869	0.618755	0.397154	0.339097	0.289778	0.633629	0.552386	0.722075	0.709131	0.664401	0.659474	0.490899	0.509284	0.702976	0.662919	0.598186	0.491927	0.444963	0.291891	0.663232	0.722433	0.714233	0.278537	0.459998	0.458786	0.742679	0.455436	0.237201	0.484464	0.572396	0.513111	0.402078	0.511982
	B4GALT1	0.312066	0.50916	0.501256	0.474009	0.519681	0.544923	0.532964	0.504375	0.443697	0.467313	0.494357	0.460499	0.374597	0.387973	0.297704	0.417233	0.499498	0.550375	0.445269	0.359712	0.348838	0.490773	0.40459	0.508744	0.437988	0.403795	0.295616	0.512586	0.487003	0.495764	0.560041	0.426085	0.481072	0.283724	0.339361	0.399349	0.396904	0.563396	0.530477	0.462685	0.455688	0.606173	0.292561	0.57387	0.390293	0.566327	0.555571	0.60411
	C7	0.256304	0.48495	0.597153	0.525786	0.628201	0.640026	0.597324	0.672969	0.472582	0.494801	0.513459	0.504683	0.530975	0.595884	0.293401	0.377634	0.487608	0.687303	0.619876	0.533885	0.28526	0.721558	0.435516	0.479248	0.340239	0.462984	0.443227	0.725329	0.638216	0.345711	0.759749	0.690212	0.754801	0.409762	0.256845	0.342003	0.363071	0.655505	0.601604	0.696638	0.59237	0.607967	0.341986	0.810525	0.310516	0.83709	0.831659	0.848559
	LGB	0.435494	0.467307	0.332001	0.421676	0.339151	0.394761	0.34719	0.313698	0.261662	0.578258	0.544706	0.588029	0.345482	0.276341	0.60148	0.650282	0.546095	0.240417	0.229555	0.252526	0.67108	0.300264	0.64682	0.608355	0.671997	0.557469	0.456574	0.27689	0.491065	0.608004	0.276527	0.292466	0.203551	0.282263	0.722532	0.696006	0.711061	0.13053	0.258612	0.301335	0.53655	0.193455	0.298137	0.156121	0.543614	0.164254	0.122021	0.171789
	V100	0.219226	0.462048	0.555022	0.530927	0.601497	0.617369	0.56003	0.633815	0.395118	0.507813	0.52803	0.530594	0.49927	0.57169	0.313479	0.400261	0.464081	0.616188	0.561851	0.48947	0.307719	0.715142	0.491301	0.496589	0.34924	0.484821	0.470934	0.705006	0.663994	0.314064	0.745378	0.678261	0.729803	0.387275	0.295276	0.37635	0.410416	0.548324	0.519786	0.668097	0.634245	0.516212	0.288688	0.754091	0.285996	0.801572	0.782089	0.815567
	NUCB2	0.364904	0.452375	0.371681	0.417298	0.366369	0.486163	0.340653	0.371377	0.226803	0.648531	0.626453	0.637266	0.371357	0.27569	0.564987	0.709301	0.656858	0.324457	0.266515	0.236712	0.654085	0.405716	0.664013	0.649055	0.705934	0.638104	0.444368	0.395376	0.614934	0.735399	0.43303	0.389028	0.297935	0.244727	0.710985	0.751459	0.723663	0.193896	0.442567	0.390053	0.665627	0.408237	0.267203	0.349106	0.670886	0.338515	0.236902	0.34059
	CATHL2	0.425893	0.451548	0.396674	0.438725	0.390904	0.453538	0.322175	0.412545	0.311572	0.600692	0.562595	0.558422	0.524403	0.417795	0.614423	0.655088	0.64558	0.383256	0.39282	0.374616	0.621511	0.443614	0.575648	0.502538	0.597477	0.71834	0.554784	0.475814	0.567178	0.652052	0.395455	0.493455	0.393872	0.424624	0.662076	0.700724	0.623483	0.264993	0.515029	0.417483	0.61248	0.38393	0.443143	0.412268	0.679535	0.350109	0.288143	0.357885
	APCS	0.188358	0.449311	0.548558	0.503823	0.587963	0.615668	0.573839	0.635645	0.379202	0.502487	0.524002	0.538075	0.473083	0.545632	0.27961	0.390617	0.462008	0.620166	0.541035	0.466191	0.308862	0.715324	0.484216	0.526396	0.358527	0.45704	0.425774	0.685497	0.663606	0.307233	0.738883	0.663057	0.710811	0.32313	0.283819	0.367519	0.41779	0.539137	0.488914	0.683604	0.626375	0.470084	0.244699	0.747826	0.27776	0.799847	0.790267	0.815938
	C1S	0.18425	0.44523	0.544367	0.499227	0.584177	0.61311	0.570995	0.631718	0.375283	0.49866	0.520848	0.535067	0.468028	0.541509	0.275321	0.387145	0.456967	0.615334	0.536509	0.462281	0.305597	0.712273	0.481676	0.524037	0.355283	0.454672	0.421479	0.682318	0.659699	0.304995	0.735211	0.659048	0.706984	0.318976	0.279938	0.36446	0.414102	0.539649	0.486556	0.679904	0.624164	0.470259	0.24017	0.744573	0.274779	0.79619	0.786916	0.812291
	V99	0.18009	0.440738	0.539687	0.49222	0.577558	0.607556	0.572304	0.627266	0.370155	0.493092	0.514962	0.529628	0.460867	0.53288	0.267429	0.381326	0.450544	0.608521	0.528095	0.453765	0.300644	0.707264	0.47698	0.519263	0.349076	0.448171	0.412099	0.674868	0.654833	0.297651	0.73239	0.651209	0.699703	0.310164	0.27419	0.359995	0.40906	0.526594	0.478255	0.672987	0.618283	0.457259	0.230791	0.737616	0.268374	0.790298	0.781954	0.807895
	LOC515150	0.208412	0.426967	0.529347	0.505683	0.567615	0.580504	0.511997	0.615012	0.375027	0.476151	0.50271	0.491978	0.493704	0.566359	0.30831	0.374193	0.426129	0.578031	0.545764	0.482952	0.296857	0.698583	0.459447	0.461217	0.313793	0.447186	0.476366	0.67722	0.63835	0.285496	0.731606	0.67322	0.714297	0.384951	0.26865	0.34326	0.375447	0.521176	0.490925	0.646209	0.612755	0.492739	0.279436	0.73338	0.265429	0.785687	0.746045	0.773842
	CATHL4	0.356515	0.388056	0.384643	0.416377	0.399462	0.447734	0.282678	0.418238	0.289761	0.53347	0.506702	0.483275	0.534187	0.452481	0.538035	0.560057	0.588668	0.418679	0.4437	0.404263	0.496474	0.470161	0.48513	0.40199	0.483819	0.664348	0.550274	0.529259	0.543676	0.551104	0.435594	0.538927	0.460316	0.451506	0.538704	0.591022	0.506579	0.327753	0.560538	0.440906	0.581562	0.453749	0.450507	0.490941	0.594698	0.42276	0.363737	0.427876
	CATHL6	0.217553	0.358869	0.410481	0.370851	0.424158	0.485201	0.364954	0.49091	0.274188	0.500803	0.482271	0.48326	0.497353	0.452829	0.387413	0.474626	0.563804	0.506899	0.460042	0.389129	0.408786	0.553139	0.434594	0.444726	0.425806	0.582881	0.440085	0.577888	0.579224	0.458553	0.51555	0.581282	0.530442	0.312827	0.411087	0.496847	0.454938	0.396926	0.529119	0.54788	0.581959	0.403041	0.326185	0.601081	0.49383	0.555937	0.530504	0.5748
	LBP	0.392571	0.349782	0.339424	0.294997	0.318444	0.266308	0.358142	0.264017	0.492086	0.146991	0.144991	0.0996663	0.31127	0.321368	0.204061	0.12904	0.16006	0.333392	0.372771	0.345138	0.125717	0.184048	0.0808971	0.113112	0.133427	0.201569	0.193157	0.23997	0.054559	0.20345	0.178302	0.189156	0.26083	0.427096	0.106252	0.0965767	0.0316318	0.509863	0.433754	0.120253	0.0223191	0.465389	0.423944	0.278352	0.176647	0.193268	0.255897	0.213934
	V110	0.476867	0.339602	0.364824	0.347743	0.330221	0.252489	0.265253	0.327609	0.487367	0.218825	0.202322	0.153484	0.471095	0.464253	0.389606	0.207584	0.221912	0.32611	0.452225	0.473604	0.239573	0.274343	0.170809	0.0715559	0.143166	0.289826	0.443792	0.30967	0.165385	0.236003	0.250968	0.360365	0.373982	0.605364	0.207099	0.164733	0.101185	0.414059	0.416623	0.221906	0.159667	0.433679	0.538241	0.310088	0.263263	0.272307	0.250683	0.199774
	XDH	0.187472	0.330972	0.264072	0.288369	0.243454	0.320899	0.311738	0.245043	0.183981	0.33203	0.373599	0.33777	0.135874	0.0877862	0.179272	0.330118	0.298889	0.204794	0.125193	0.0772798	0.307908	0.270812	0.317742	0.39775	0.365053	0.306257	0.114102	0.231462	0.329798	0.344165	0.34232	0.163008	0.162551	0.0404633	0.296439	0.349317	0.331328	0.17101	0.220397	0.208703	0.326558	0.294404	0.0695947	0.257386	0.312344	0.270146	0.213463	0.298497
	APOH	0.21546	0.267317	0.381645	0.38583	0.408415	0.399437	0.235539	0.454071	0.27131	0.33316	0.370912	0.305612	0.478215	0.480486	0.295123	0.267355	0.351002	0.453141	0.494611	0.454548	0.21514	0.532364	0.251558	0.203616	0.203734	0.367006	0.470627	0.561974	0.458144	0.217301	0.556022	0.585	0.566187	0.413451	0.196087	0.239569	0.214243	0.395327	0.448903	0.527882	0.449107	0.463572	0.377785	0.595433	0.311312	0.59905	0.538083	0.558526
	SAA3	0.230754	0.266501	0.307018	0.361526	0.350223	0.314359	0.217114	0.322548	0.265911	0.27264	0.272721	0.235387	0.360471	0.405694	0.295617	0.238135	0.229325	0.290354	0.37298	0.356666	0.155105	0.363858	0.275052	0.140527	0.139089	0.320372	0.421609	0.420747	0.340112	0.17923	0.402981	0.419777	0.45451	0.447498	0.188494	0.20865	0.18058	0.318918	0.391044	0.300889	0.351307	0.420667	0.309739	0.40977	0.165148	0.423551	0.36555	0.398128
	FGFBP1	-0.040905	0.227661	0.271175	0.288081	0.319162	0.35935	0.310968	0.328975	0.115206	0.268383	0.318263	0.287716	0.161673	0.230127	0.0449948	0.195374	0.214713	0.310489	0.229958	0.144788	0.106306	0.424543	0.269157	0.324572	0.165892	0.225745	0.151561	0.401494	0.408506	0.135643	0.489503	0.344449	0.401588	0.0528937	0.089775	0.182745	0.213152	0.266514	0.253898	0.344429	0.387431	0.275466	-0.0266743	0.47281	0.0777809	0.514612	0.471344	0.547303
	CATHL1	0.152849	0.206562	0.231146	0.24616	0.269589	0.278921	0.145879	0.291703	0.158951	0.299129	0.282429	0.255976	0.393123	0.338596	0.300386	0.293791	0.398601	0.33271	0.342224	0.289308	0.226036	0.336086	0.223049	0.167612	0.216921	0.454828	0.369962	0.435491	0.342835	0.297656	0.297414	0.408366	0.363787	0.307549	0.261839	0.330276	0.236444	0.275149	0.413154	0.317223	0.364051	0.344729	0.324918	0.40129	0.362492	0.32842	0.319618	0.360887
	NPC2	-0.0603634	0.202335	0.219565	0.213924	0.23328	0.325647	0.269229	0.276478	0.0604199	0.287544	0.292863	0.305455	0.110435	0.154109	0.0615788	0.235938	0.180266	0.193027	0.142643	0.0605695	0.147369	0.361351	0.326451	0.365846	0.216617	0.266573	0.115435	0.310385	0.417671	0.13111	0.43033	0.290043	0.319944	-0.00425349	0.144035	0.22981	0.261444	0.196776	0.21506	0.281178	0.408154	0.226694	-0.113776	0.390079	0.0485259	0.450941	0.362486	0.445434
	V110	0.314528	0.197942	0.230899	0.213111	0.220839	0.170399	0.102275	0.218999	0.307849	0.145145	0.136323	0.0776195	0.396341	0.323509	0.255811	0.153853	0.280064	0.311572	0.371316	0.363712	0.136521	0.19697	0.00989076	-0.0467849	0.0972647	0.311084	0.297669	0.310113	0.103626	0.231021	0.136268	0.294791	0.269776	0.424591	0.137774	0.149804	0.0344755	0.350322	0.436713	0.219727	0.101323	0.378872	0.492637	0.304287	0.365108	0.182136	0.21615	0.201172
	ENO1	-0.00972639	0.191839	0.276409	0.243356	0.308018	0.338805	0.269808	0.365764	0.143373	0.271683	0.273846	0.262483	0.30758	0.337349	0.118102	0.197379	0.279935	0.366479	0.324675	0.236327	0.104128	0.457443	0.234765	0.219616	0.11105	0.352451	0.257282	0.477657	0.413793	0.15479	0.464935	0.452254	0.476954	0.185915	0.0946161	0.201454	0.169372	0.308573	0.374079	0.37751	0.404786	0.306841	0.106102	0.537993	0.149877	0.533326	0.499632	0.55095
	RNASE1	-0.020061	0.156133	0.131401	0.177568	0.1828	0.186851	0.125453	0.160094	0.0719209	0.136173	0.186775	0.129023	0.0573112	0.0795039	0.0148536	0.120606	0.184887	0.189378	0.111653	0.0577015	0.0547518	0.172291	0.0891251	0.176816	0.127668	0.0927923	0.0357351	0.216209	0.185129	0.175069	0.238002	0.134423	0.173982	-0.0240806	0.0535942	0.11301	0.116053	0.204262	0.194633	0.178046	0.169137	0.235675	-0.00240546	0.255411	0.118964	0.248814	0.231822	0.294977
	IDH1	-0.074175	0.155474	0.24392	0.224002	0.275214	0.316735	0.259116	0.317923	0.0808824	0.20343	0.259359	0.230299	0.154039	0.200063	-0.0247516	0.109433	0.173866	0.305983	0.22041	0.136286	0.0246692	0.418265	0.16989	0.231272	0.0947913	0.18764	0.111941	0.394605	0.365298	0.0552478	0.489017	0.336907	0.383526	0.0183132	0.00240392	0.101415	0.11315	0.250774	0.236395	0.357973	0.338091	0.278991	-0.0273999	0.47578	0.0575974	0.522377	0.484556	0.543594
	RNASE4	-0.015942	0.144301	0.196051	0.197386	0.22717	0.263745	0.22826	0.235878	0.0876401	0.155694	0.186468	0.165146	0.126041	0.190026	0.0170598	0.0821752	0.0602874	0.188717	0.178827	0.123531	-0.00479889	0.320693	0.185793	0.151305	0.0367792	0.150006	0.144462	0.300138	0.27831	-0.0067495	0.399221	0.261516	0.32378	0.11805	-0.000954473	0.0769199	0.0747564	0.180387	0.192077	0.213223	0.27002	0.239099	-0.00477031	0.346454	-0.0405075	0.391223	0.349614	0.402833
	V115	0.192917	0.139268	0.111697	0.0907298	0.0660902	0.126906	0.13191	0.0905142	0.119558	0.153853	0.149723	0.168599	0.0895666	0.0600224	0.181863	0.177877	0.0982312	0.0323399	0.039782	0.0772732	0.221883	0.0752701	0.195868	0.226977	0.204195	0.0939402	0.12014	-0.00608451	0.111775	0.170748	0.0979493	0.0411956	0.0133178	0.0808858	0.201953	0.171366	0.192087	0.0288295	0.034851	0.0576647	0.122965	0.0988865	0.0885052	-0.00909328	0.144142	0.0268443	-0.0231032	-0.0412373
	CSN1S2	0.0402172	0.133473	0.0975569	0.0709437	0.116801	0.137848	0.18013	0.074703	0.11208	0.0436254	0.0655288	0.0470846	-0.00463516	-0.00246643	-0.0488039	0.0123278	0.0831544	0.15079	0.064164	0.00346246	-0.0345059	0.0449811	0.00903929	0.103116	0.0447942	0.0128137	-0.0740326	0.0762574	0.0183451	0.111961	0.127898	-0.0276411	0.0327333	-0.0187709	-0.0174364	0.0127354	-0.00415456	0.21737	0.147149	0.00788631	2.32935e-05	0.294762	0.0250238	0.109291	0.0141631	0.0933502	0.121743	0.140084
	PTGDS	-0.147463	0.129706	0.19177	0.176063	0.252156	0.284046	0.220195	0.261346	0.0401075	0.183021	0.209284	0.192867	0.100782	0.173672	-0.0479428	0.098014	0.181709	0.294463	0.19635	0.081502	-0.0206122	0.340739	0.160873	0.220452	0.0672198	0.144898	0.0687125	0.354028	0.332867	0.0810815	0.414528	0.290136	0.356242	-0.0115429	-0.014433	0.0806776	0.10686	0.270512	0.243785	0.286089	0.306636	0.292362	-0.0880868	0.445067	-0.0137816	0.481476	0.443116	0.515446
	SCGB1D	0.000880971	0.0746645	0.167664	0.147577	0.197941	0.218451	0.139139	0.197785	0.0905779	0.164333	0.147537	0.167946	0.17736	0.246069	0.0901377	0.14396	0.128442	0.214488	0.237088	0.19961	0.0641514	0.257013	0.173295	0.171277	0.0975533	0.123206	0.168574	0.256733	0.249529	0.0811273	0.251875	0.302322	0.31098	0.160966	0.0757627	0.0859434	0.144193	0.254831	0.298421	0.268116	0.238249	0.1956	0.0743806	0.328628	0.0485744	0.318467	0.298173	0.293097
	V119	0.0813663	0.0539076	-0.016281	0.0790926	0.00180026	0.0752328	-0.055549	-0.0591789	-0.0498057	0.181322	0.161892	0.136437	0.0239426	-0.0115792	0.219849	0.268247	0.117203	-0.0974557	-0.0347844	-0.048816	0.213223	-0.0205145	0.242131	0.164493	0.249925	0.235784	0.140332	0.00465973	0.125105	0.249224	0.0072421	0.0106311	-0.0358937	0.0938741	0.281057	0.284797	0.239628	-0.0554078	0.175545	-0.0916817	0.189789	0.130266	0.0310363	-0.026508	0.186372	-0.0657248	-0.162131	-0.0834701
	CSN2	-0.0785833	0.0403048	0.0702338	0.0269337	0.0573718	0.101349	0.172953	0.0684539	0.0158164	0.00164628	0.0323799	0.0232353	-0.0515935	-0.0341427	-0.158729	-0.0611126	-0.0511016	0.0650278	-0.00314799	-0.0580318	-0.102909	0.116379	-0.000783198	0.0636135	-0.0703003	-0.0130723	-0.118814	0.0699189	0.0597495	-0.0597591	0.20872	0.0136819	0.0661293	-0.0902578	-0.118585	-0.0754627	-0.0693	0.0724725	0.0416599	0.0227051	0.0375781	0.150129	-0.118976	0.142487	-0.098274	0.17719	0.164073	0.189089
	PRDX4	0.190569	0.019621	0.070405	0.0787812	0.030919	-0.0096549	-0.0584252	0.0879961	0.12195	0.0075724	0.0256359	-0.0130428	0.14376	0.162937	0.176795	0.0130434	-0.0624004	-0.0300929	0.104081	0.185784	0.0895961	0.059488	0.0314324	-0.0553596	-0.0139345	-0.0673472	0.235729	0.0051748	0.0167553	-0.012949	0.0883453	0.123286	0.0980162	0.229822	0.0325206	-0.0335239	-0.016245	0.0133364	-0.00330792	0.068842	0.0316496	0.0386781	0.154107	0.00288431	-0.00328924	0.0688918	-0.0302649	-0.083553
	V122	0.0991377	-0.0539477	0.0262476	0.0221473	-0.00397251	-0.0264817	-0.0762289	0.0392623	0.0424791	-0.00400583	0.0124616	-0.0174048	0.114897	0.136641	0.122338	0.00294706	-0.0645453	-0.00216464	0.109639	0.15233	0.096951	0.0496617	0.0154116	-0.0144835	-0.00608592	-0.119618	0.172484	-0.0389215	0.00581785	-0.0253081	0.045234	0.124626	0.0667685	0.152561	0.0259477	-0.0696007	0.00840528	-0.015067	-0.0141331	0.0802935	0.0080192	-0.0520204	0.101629	0.00556355	-0.0182818	0.0478282	-0.0403876	-0.11048
	CFD	0.0623409	-0.0585271	-0.025427	-0.0612617	-0.0860912	-0.095992	-0.0615672	-0.0180373	0.00787958	-0.0877762	-0.0801593	-0.0886109	-0.0385808	-0.0319607	-0.00592772	-0.0810256	-0.154543	-0.147706	-0.0852885	-0.011143	-0.0340242	-0.0484265	-0.0534375	-0.105086	-0.0819972	-0.153642	0.00832341	-0.119656	-0.0722015	-0.120975	-0.0032031	-0.0538243	-0.0589019	0.00597159	-0.0740258	-0.0912595	-0.098164	-0.148501	-0.129909	-0.0625485	-0.0713909	-0.138524	-0.0440617	-0.115932	-0.0892763	-0.0569944	-0.101846	-0.128077
	AGT	0.0617671	-0.100245	-0.0511763	-0.00880129	-0.0578025	-0.0780353	-0.145454	-0.0735102	-0.0226757	-0.076076	-0.0650657	-0.10134	0.0327808	0.0567401	0.0633169	-0.058518	-0.160204	-0.120166	0.0150389	0.0557531	-0.0477087	-0.0362701	-0.0299568	-0.162193	-0.113119	-0.0675248	0.129608	-0.0625207	-0.0756816	-0.105087	-0.0141688	0.019549	0.00512868	0.178724	-0.046737	-0.0991938	-0.102562	-0.0702009	0.0201789	-0.0936046	-0.0440701	0.0179507	0.0759772	-0.0605893	-0.0910075	-0.0463413	-0.125087	-0.145536
	FOLR1	-0.122323	-0.114041	-0.163698	-0.0425897	-0.0791406	-0.0953037	-0.276072	-0.140904	-0.211328	-0.0415999	0.0021532	-0.0851034	-0.069467	-0.129275	-0.0121442	0.0108082	0.110052	-0.0640254	-0.0901127	-0.119301	-0.0631482	-0.125915	-0.121718	-0.13171	-0.00340574	0.030985	-0.0130351	0.0300519	-0.0462747	0.101085	-0.0786086	-0.0786619	-0.114362	-0.0999276	0.0118687	0.0565129	-0.0308008	-0.0832174	0.0282127	-0.0832845	-0.00597558	0.111398	0.007514	-0.0457052	0.134006	-0.111697	-0.126579	-0.0417609
	UBC	-0.00759494	-0.116042	-0.077217	-0.140491	-0.147634	-0.134717	-0.0671109	-0.0544898	-0.0507795	-0.134251	-0.122456	-0.111143	-0.114239	-0.114409	-0.0890475	-0.135222	-0.205932	-0.186225	-0.155819	-0.0853246	-0.0717555	-0.0888145	-0.0957646	-0.10098	-0.116913	-0.219349	-0.0974033	-0.191813	-0.119325	-0.168084	-0.0439278	-0.125518	-0.135985	-0.124971	-0.122589	-0.139215	-0.1224	-0.201061	-0.206261	-0.0866722	-0.12594	-0.239479	-0.137056	-0.173169	-0.156019	-0.10785	-0.13814	-0.183095
	V127	-0.230666	-0.135163	-0.0368222	-0.0989451	-0.0425257	0.0216106	-0.024975	0.0206325	-0.139406	-0.0384459	-0.0300708	-0.0281133	-0.0530525	-0.0677306	-0.197713	-0.0858795	-0.0347195	0.0181887	-0.0323286	-0.106003	-0.157961	0.0918407	-0.0887123	-0.0346555	-0.100038	0.0486842	-0.131253	0.0998345	0.0666366	-0.118658	0.116835	0.0529992	0.058061	-0.172581	-0.152326	-0.0689801	-0.111787	0.0220148	0.076744	0.0538894	0.0597961	0.0654897	-0.161904	0.168073	-0.0768638	0.165438	0.145395	0.180013
	CALM	-0.046321	-0.163703	-0.0935018	-0.103822	-0.148962	-0.144288	-0.156913	-0.106966	-0.0946696	-0.125683	-0.107389	-0.110759	-0.0692876	-0.0490149	-0.0559313	-0.109276	-0.205073	-0.172118	-0.0846303	-0.0409369	-0.0398726	-0.0720798	-0.0953512	-0.076497	-0.114309	-0.231186	-0.0306861	-0.171295	-0.106264	-0.152766	-0.0709955	-0.0421866	-0.0964131	-0.035653	-0.0969093	-0.17417	-0.107269	-0.124401	-0.143674	-0.0785995	-0.104952	-0.121282	-0.0802351	-0.11929	-0.115702	-0.078652	-0.153732	-0.209202
	LALBA	-0.355218	-0.276701	-0.353824	-0.328668	-0.360745	-0.340451	-0.280574	-0.383369	-0.359922	-0.294841	-0.300564	-0.286554	-0.405582	-0.437045	-0.358276	-0.281774	-0.26368	-0.34973	-0.412972	-0.455343	-0.284041	-0.374567	-0.284933	-0.224732	-0.263143	-0.277995	-0.423577	-0.365062	-0.316793	-0.200788	-0.313431	-0.414453	-0.417525	-0.422117	-0.267269	-0.271646	-0.270001	-0.322285	-0.31495	-0.413696	-0.310781	-0.17845	-0.397404	-0.349144	-0.24192	-0.335827	-0.35998	-0.325931
	HSPA8	-0.256693	-0.29239	-0.319203	-0.258586	-0.32319	-0.302829	-0.307927	-0.348447	-0.294376	-0.327839	-0.288008	-0.331563	-0.363085	-0.33605	-0.308243	-0.305554	-0.416203	-0.399683	-0.354384	-0.342016	-0.315121	-0.306724	-0.272159	-0.321689	-0.321824	-0.320576	-0.297662	-0.329983	-0.320013	-0.357759	-0.268818	-0.357815	-0.318522	-0.25695	-0.313264	-0.293144	-0.321297	-0.330645	-0.317689	-0.401562	-0.304206	-0.290687	-0.322073	-0.315861	-0.373969	-0.307288	-0.353799	-0.299727
	PSAP	-0.240536	-0.345121	-0.343885	-0.304795	-0.370329	-0.380808	-0.426	-0.363805	-0.309377	-0.359132	-0.32876	-0.386993	-0.326327	-0.333352	-0.280121	-0.343504	-0.374394	-0.3976	-0.340353	-0.323698	-0.323729	-0.350888	-0.355613	-0.416538	-0.369671	-0.372634	-0.25521	-0.354168	-0.352605	-0.304953	-0.27959	-0.341888	-0.336083	-0.223435	-0.337004	-0.35606	-0.390945	-0.343887	-0.329316	-0.401482	-0.330555	-0.173795	-0.268579	-0.333649	-0.310332	-0.292633	-0.399953	-0.365405
	FABP3	-0.471823	-0.393054	-0.425337	-0.445567	-0.483454	-0.41698	-0.318694	-0.448144	-0.453192	-0.411963	-0.399184	-0.374701	-0.548388	-0.558176	-0.541067	-0.423872	-0.487116	-0.490043	-0.544881	-0.570992	-0.402635	-0.392575	-0.372191	-0.309749	-0.400612	-0.407725	-0.580607	-0.486895	-0.379561	-0.462441	-0.359219	-0.503061	-0.486535	-0.578933	-0.432261	-0.40928	-0.390585	-0.483672	-0.52459	-0.46738	-0.392563	-0.459069	-0.589001	-0.413489	-0.451148	-0.363527	-0.402475	-0.356612
	LPO	-0.543665	-0.4568	-0.501385	-0.493484	-0.488701	-0.450706	-0.435639	-0.506311	-0.507431	-0.469673	-0.440445	-0.481833	-0.588014	-0.593508	-0.566453	-0.465213	-0.426792	-0.456754	-0.542536	-0.610412	-0.501231	-0.496845	-0.477021	-0.405319	-0.430409	-0.48232	-0.60066	-0.466745	-0.4582	-0.35445	-0.398705	-0.55989	-0.515149	-0.595601	-0.491177	-0.433808	-0.471166	-0.427918	-0.408076	-0.546542	-0.453506	-0.285786	-0.57524	-0.411459	-0.429997	-0.408305	-0.44015	-0.368229
Sig. (1-tailed)	IGJ		5.32568e-13	3.69452e-12	1.35606e-11	8.53507e-10	1.99768e-09	8.9767e-09	1.48287e-09	5.129e-15	1.38675e-09	1.28829e-09	8.1419e-09	4.21549e-12	8.48538e-10	4.12024e-13	1.36215e-09	1.21046e-08	3.18401e-08	6.127e-10	6.53177e-12	4.79306e-11	1.20895e-07	5.32199e-08	2.88569e-07	1.26359e-09	1.99155e-08	1.20701e-10	3.50051e-07	5.84574e-07	1.24242e-09	5.31306e-07	6.69332e-08	2.68206e-07	3.5552e-13	8.71579e-10	2.07994e-08	6.82011e-08	4.70137e-08	6.25606e-09	1.07038e-07	9.92544e-07	3.31689e-08	4.95991e-14	2.32255e-06	2.53904e-10	7.5974e-06	1.22167e-05	3.19963e-05
	MFGE8	5.32568e-13		2.78037e-19	1.79736e-18	8.59524e-17	1.53119e-16	1.55563e-15	1.60498e-15	3.15911e-15	6.82239e-15	1.54596e-14	4.37947e-14	5.04473e-14	9.30495e-13	9.44652e-13	1.81194e-12	1.88766e-12	1.92108e-12	2.08085e-12	3.39913e-12	3.68917e-12	3.8519e-12	4.23403e-12	4.25746e-12	4.93923e-12	5.98109e-12	9.54685e-12	1.43386e-11	1.45741e-11	2.08952e-11	2.19161e-11	2.48053e-11	2.81984e-11	3.35968e-11	3.73023e-11	5.60552e-11	5.71493e-11	6.60752e-11	7.20391e-11	7.71105e-11	1.23394e-10	2.47836e-10	3.06964e-10	6.41974e-10	6.62318e-10	1.75805e-09	2.31344e-09	3.2329e-09
	FN1	3.69452e-12	2.78037e-19		2.63548e-17	3.61931e-19	3.66231e-20	7.77626e-17	2.74231e-22	3.18959e-17	1.73182e-13	6.78658e-14	4.29166e-13	3.62106e-16	2.96814e-15	1.08574e-10	1.44398e-10	3.83458e-11	8.04186e-16	7.54977e-16	6.10451e-15	3.01538e-10	1.54876e-16	1.70311e-10	8.60795e-11	3.47069e-10	1.09418e-10	1.49954e-11	1.05694e-13	3.28681e-12	1.39854e-09	7.11303e-15	1.80807e-14	5.07043e-15	8.86117e-12	6.15478e-09	4.86039e-09	3.51211e-09	5.25838e-13	1.4255e-12	3.54901e-14	1.05905e-10	3.46825e-11	1.57453e-10	1.50029e-13	4.03274e-09	6.19162e-13	2.12859e-12	1.42644e-11
	PIGR	1.35606e-11	1.79736e-18	2.63548e-17		2.10833e-20	1.19966e-15	5.82272e-12	1.45436e-15	8.056e-13	7.2617e-14	5.5782e-15	2.10048e-13	1.46287e-16	1.67845e-16	1.72827e-13	9.16633e-12	3.34006e-12	2.87055e-13	8.68626e-15	4.69774e-15	3.00803e-11	1.0226e-13	2.61149e-11	9.24918e-11	1.02041e-10	1.75664e-11	9.2734e-16	2.32862e-14	4.00187e-12	6.71085e-10	3.14986e-12	2.25332e-14	1.10309e-13	4.62413e-13	1.09306e-10	5.49598e-10	1.36619e-10	2.64581e-11	7.01964e-11	7.91002e-13	2.61279e-11	1.73955e-10	1.3902e-11	6.38667e-11	1.61845e-09	1.82504e-10	2.34891e-10	5.67459e-10
	CLU	8.53507e-10	8.59524e-17	3.61931e-19	2.10833e-20		7.97343e-18	5.748e-14	1.87759e-19	2.2273e-13	1.70441e-12	6.07309e-13	4.16518e-12	1.72584e-16	5.55425e-19	9.70511e-11	6.08771e-10	3.90956e-12	3.82579e-19	1.21728e-18	5.98886e-16	5.48758e-09	3.00712e-15	5.38782e-10	4.07529e-10	2.70255e-09	2.26543e-10	2.90785e-13	6.66612e-18	4.43438e-12	5.34228e-09	5.66179e-14	3.91101e-16	6.6145e-18	3.55238e-12	1.16544e-08	1.30736e-08	4.34878e-09	8.55265e-15	2.64425e-12	1.0631e-14	9.0881e-11	6.87344e-12	9.30042e-11	9.62264e-14	3.93665e-08	6.48144e-13	2.94511e-14	6.40489e-13
	APOE	1.99768e-09	1.53119e-16	3.66231e-20	1.19966e-15	7.97343e-18		9.43945e-16	6.1188e-19	1.38908e-11	6.18663e-17	1.65098e-17	1.47946e-16	2.2987e-13	1.19804e-12	2.89008e-10	1.68895e-12	6.81293e-13	6.07781e-15	4.166e-13	2.05247e-11	1.11487e-10	1.13834e-18	6.63488e-13	1.25199e-13	7.15906e-12	1.17798e-12	7.58398e-11	6.76619e-15	1.54608e-16	8.93141e-11	1.09103e-17	1.04966e-14	1.10851e-14	2.494e-09	6.65945e-10	6.57821e-11	3.9843e-11	5.00707e-11	4.11785e-13	1.84087e-14	2.41156e-14	5.1204e-11	2.22491e-08	7.00721e-15	1.6026e-09	4.20076e-14	1.25348e-12	1.71042e-13
	CD36	8.9767e-09	1.55563e-15	7.77626e-17	5.82272e-12	5.748e-14	9.43945e-16		1.51808e-14	4.4833e-13	5.63425e-11	1.11681e-10	1.9161e-11	4.07838e-10	1.66657e-10	1.09213e-07	1.28052e-08	1.17674e-08	2.90767e-12	1.33802e-10	1.5189e-09	3.05247e-08	1.37005e-12	6.46228e-10	3.67411e-11	1.46904e-08	4.35169e-09	9.98554e-08	2.91603e-10	3.58527e-10	8.85194e-08	7.01995e-12	7.18147e-10	3.42482e-11	3.71155e-08	2.26957e-07	9.53653e-08	3.91655e-08	7.57271e-11	1.54748e-09	7.56222e-10	6.30858e-09	1.21744e-08	4.68665e-07	1.17253e-10	1.36758e-06	1.1326e-10	3.00772e-11	1.20659e-10
	A2M	1.48287e-09	1.60498e-15	2.74231e-22	1.45436e-15	1.87759e-19	6.1188e-19	1.51808e-14		2.51867e-13	6.96204e-13	2.20227e-13	1.02287e-12	7.24886e-16	6.52936e-16	8.59873e-10	7.84925e-10	1.55191e-11	3.18263e-17	6.31498e-16	1.85031e-14	2.82625e-09	1.3288e-19	5.91232e-10	2.02023e-10	2.41532e-09	3.44127e-10	1.20804e-11	9.03301e-17	1.16217e-13	8.78577e-09	1.18445e-17	1.44415e-17	1.62987e-18	3.63587e-10	3.43665e-08	1.2366e-08	6.48068e-09	1.21986e-12	1.56022e-11	1.99855e-18	1.16839e-11	2.88089e-10	2.97014e-09	6.16676e-16	2.34173e-08	3.95591e-16	2.11442e-15	3.8651e-14
	V8	5.129e-15	3.15911e-15	3.18959e-17	8.056e-13	2.2273e-13	1.38908e-11	4.4833e-13	2.51867e-13		6.58139e-09	6.44605e-09	1.94687e-08	2.47818e-13	7.01346e-13	2.24802e-09	1.09448e-07	4.27096e-08	6.79875e-12	1.04534e-13	9.31976e-15	4.4588e-08	9.06694e-10	2.78558e-07	2.62168e-07	1.28633e-07	9.44806e-08	1.59338e-09	2.42176e-09	2.19555e-07	1.1044e-07	4.84678e-09	1.20216e-09	1.79492e-10	1.57213e-13	4.76787e-07	1.25799e-06	1.64922e-06	2.44331e-13	1.34024e-10	2.32912e-09	1.21633e-06	3.329e-10	2.22531e-12	4.32383e-09	1.92834e-07	1.92594e-08	6.6319e-09	1.02743e-07
	C9	1.38675e-09	6.82239e-15	1.73182e-13	7.2617e-14	1.70441e-12	6.18663e-17	5.63425e-11	6.96204e-13	6.58139e-09		6.62358e-26	3.63118e-26	5.52953e-12	3.92731e-10	3.97198e-14	4.48158e-23	1.2835e-16	3.59755e-10	1.17717e-09	3.70135e-09	4.53724e-17	5.04872e-13	2.74218e-20	2.40956e-17	8.17893e-19	4.76098e-17	4.92921e-12	3.63718e-11	2.61309e-19	9.19784e-16	3.2126e-12	4.59812e-12	3.45551e-10	2.37939e-08	1.26242e-16	9.00799e-19	3.1905e-19	2.24411e-07	1.69273e-10	1.92811e-11	1.65754e-19	1.91011e-08	9.94735e-08	7.9048e-10	9.8076e-13	1.47484e-09	4.11888e-08	5.53804e-09
	DAG1	1.28829e-09	1.54596e-14	6.78658e-14	5.5782e-15	6.07309e-13	1.65098e-17	1.11681e-10	2.20227e-13	6.44605e-09	6.62358e-26		6.06212e-24	4.04993e-12	2.70815e-10	2.22037e-13	1.74854e-19	9.87924e-16	1.63903e-10	5.99446e-10	1.52065e-09	3.00221e-16	3.77974e-14	4.30305e-17	1.90825e-16	1.38875e-17	4.73851e-15	3.23023e-12	8.88735e-12	3.57605e-19	2.56979e-14	3.0484e-13	1.48452e-12	1.61873e-10	2.65581e-08	5.2774e-15	1.66706e-16	4.57375e-17	1.50898e-07	3.68403e-10	1.87422e-12	5.95552e-19	1.26664e-08	5.92089e-08	2.48926e-10	6.50776e-13	4.12495e-10	1.69547e-08	1.94152e-09
	V11	8.1419e-09	4.37947e-14	4.29166e-13	2.10048e-13	4.16518e-12	1.47946e-16	1.9161e-11	1.02287e-12	1.94687e-08	3.63118e-26	6.06212e-24		7.24891e-11	1.2999e-09	2.33886e-12	3.7548e-19	1.77729e-14	8.60831e-10	5.68571e-09	1.20419e-08	5.90594e-16	1.78529e-13	8.32069e-21	6.76516e-20	2.34641e-17	4.58874e-15	6.4818e-11	8.87958e-11	1.36761e-19	2.96178e-13	3.20971e-12	1.5907e-11	6.6321e-10	1.67702e-07	4.30598e-15	1.00189e-16	2.70314e-19	4.54861e-07	3.5794e-09	1.20151e-11	2.88864e-19	1.55441e-07	5.57171e-07	1.65635e-09	2.55217e-11	1.36594e-09	2.70409e-08	4.19617e-09
	GC	4.21549e-12	5.04473e-14	3.62106e-16	1.46287e-16	1.72584e-16	2.2987e-13	4.07838e-10	7.24886e-16	2.47818e-13	5.52953e-12	4.04993e-12	7.24891e-11		1.16859e-20	1.75152e-13	2.52243e-10	1.47204e-12	4.45144e-15	3.20433e-20	1.50296e-20	3.39541e-10	2.71199e-13	4.9752e-09	2.65337e-08	3.1039e-09	2.85449e-11	1.14258e-17	9.18122e-15	9.41416e-11	1.35774e-09	2.84306e-11	2.03148e-17	1.06125e-14	3.0497e-16	2.04409e-09	7.18781e-09	9.71086e-09	7.48379e-12	8.41033e-13	6.1017e-14	5.07304e-10	6.68919e-11	3.03821e-15	7.32308e-12	2.28434e-10	1.70222e-10	2.06247e-10	1.8629e-09
	A1BG	8.48538e-10	9.30495e-13	2.96814e-15	1.67845e-16	5.55425e-19	1.19804e-12	1.66657e-10	6.52936e-16	7.01346e-13	3.92731e-10	2.70815e-10	1.2999e-09	1.16859e-20		6.08694e-11	1.8452e-08	4.10277e-10	7.71302e-16	7.38372e-23	6.73351e-22	3.43087e-08	2.62326e-13	2.59923e-08	8.08371e-08	1.41281e-07	4.79929e-09	5.81674e-16	2.03379e-15	5.88448e-10	1.46862e-07	2.02317e-11	5.24808e-18	3.24496e-18	9.03255e-16	1.14077e-07	3.78626e-07	1.32512e-07	8.02597e-14	2.97946e-11	9.93258e-14	4.29973e-09	2.05531e-10	1.27372e-12	2.89345e-12	1.85067e-07	1.66595e-11	2.6498e-12	2.47449e-10
	V15	4.12024e-13	9.44652e-13	1.08574e-10	1.72827e-13	9.70511e-11	2.89008e-10	1.09213e-07	8.59873e-10	2.24802e-09	3.97198e-14	2.22037e-13	2.33886e-12	1.75152e-13	6.08694e-11		9.60314e-16	2.82842e-13	2.4043e-08	8.28342e-10	6.82704e-11	9.40742e-17	1.39733e-08	2.67201e-12	6.50394e-10	8.91205e-14	4.66341e-12	1.15769e-17	8.78061e-09	3.58328e-10	1.21811e-13	8.4053e-08	4.67877e-10	3.15995e-08	9.0338e-12	1.43796e-17	1.63524e-13	2.02671e-13	6.6144e-07	6.53285e-09	7.27053e-09	1.24167e-10	8.91276e-08	2.57048e-11	9.34957e-07	9.784e-13	2.19455e-06	7.8836e-06	8.93321e-06
	CFI	1.36215e-09	1.81194e-12	1.44398e-10	9.16633e-12	6.08771e-10	1.68895e-12	1.28052e-08	7.84925e-10	1.09448e-07	4.48158e-23	1.74854e-19	3.7548e-19	2.52243e-10	1.8452e-08	9.60314e-16		1.79452e-15	5.35691e-08	5.86641e-08	6.36657e-08	1.90207e-20	8.76715e-10	3.3546e-19	3.96801e-15	2.37355e-22	2.81207e-16	2.08001e-11	7.70644e-09	1.61105e-14	3.26373e-18	3.35318e-09	1.26005e-09	6.47132e-08	9.39649e-08	2.99239e-23	5.86011e-25	5.3772e-23	4.91765e-06	3.10363e-09	4.08781e-09	6.82895e-16	2.63481e-07	2.01428e-07	1.51229e-07	2.91426e-14	3.36733e-07	3.99417e-06	8.49612e-07
	V17	1.21046e-08	1.88766e-12	3.83458e-11	3.34006e-12	3.90956e-12	6.81293e-13	1.17674e-08	1.55191e-11	4.27096e-08	1.2835e-16	9.87924e-16	1.77729e-14	1.47204e-12	4.10277e-10	2.82842e-13	1.79452e-15		1.82539e-11	2.96899e-10	1.98086e-09	1.63852e-12	1.39338e-10	1.06568e-11	3.57024e-11	5.84244e-14	1.02388e-14	4.56598e-12	3.25018e-12	1.32527e-13	1.52938e-16	6.45376e-10	1.55772e-11	1.10996e-09	2.83234e-08	1.32112e-13	5.15377e-15	1.39222e-13	8.02998e-08	6.86004e-11	2.65246e-11	1.12284e-13	3.25593e-09	7.44475e-09	1.86343e-09	3.10512e-14	1.8243e-08	4.63569e-08	8.88088e-09
	SERPINA3	3.18401e-08	1.92108e-12	8.04186e-16	2.87055e-13	3.82579e-19	6.07781e-15	2.90767e-12	3.18263e-17	6.79875e-12	3.59755e-10	1.63903e-10	8.60831e-10	4.45144e-15	7.71302e-16	2.4043e-08	5.35691e-08	1.82539e-11		1.00098e-19	1.92237e-14	2.8823e-07	2.11497e-14	1.2232e-07	3.59237e-08	1.11117e-07	5.28765e-09	2.13762e-10	1.20024e-17	2.34409e-10	5.40069e-08	5.09502e-13	2.9108e-15	3.59146e-17	2.20952e-10	7.60108e-07	4.34143e-07	3.35599e-07	6.91764e-16	1.00581e-12	7.48065e-15	4.61626e-09	4.7405e-12	3.35455e-10	4.30304e-16	1.10403e-07	1.2149e-13	1.72018e-16	2.96292e-14
	SERPINA1	6.127e-10	2.08085e-12	7.54977e-16	8.68626e-15	1.21728e-18	4.166e-13	1.33802e-10	6.31498e-16	1.04534e-13	1.17717e-09	5.99446e-10	5.68571e-09	3.20433e-20	7.38372e-23	8.28342e-10	5.86641e-08	2.96899e-10	1.00098e-19		7.38119e-22	1.40938e-07	4.72291e-13	2.02847e-07	2.8413e-07	2.20828e-07	9.73272e-09	2.93679e-13	9.2544e-16	2.42853e-09	1.1923e-07	1.28776e-11	1.18577e-16	1.79639e-17	3.5532e-15	4.49905e-07	8.77919e-07	6.51904e-07	1.98593e-16	4.12227e-13	8.14697e-14	2.12033e-08	1.99328e-12	1.17763e-13	1.03996e-13	9.87429e-08	6.79182e-12	4.56117e-13	5.51196e-11
	V20	6.53177e-12	3.39913e-12	6.10451e-15	4.69774e-15	5.98886e-16	2.05247e-11	1.5189e-09	1.85031e-14	9.31976e-15	3.70135e-09	1.52065e-09	1.20419e-08	1.50296e-20	6.73351e-22	6.82704e-11	6.36657e-08	1.98086e-09	1.92237e-14	7.38119e-22		4.64412e-08	1.63662e-11	3.20563e-07	7.35159e-07	2.18794e-07	4.1294e-08	1.15037e-14	8.02798e-13	1.80722e-08	2.04601e-07	5.29883e-10	1.49981e-14	3.18963e-14	1.86208e-17	2.3283e-07	1.08502e-06	6.59085e-07	1.46849e-13	5.58225e-11	3.25454e-13	9.43364e-08	2.9441e-10	2.92704e-16	9.80171e-11	5.26988e-08	7.95281e-10	1.39067e-10	8.39903e-09
	V21	4.79306e-11	3.68917e-12	3.01538e-10	3.00803e-11	5.48758e-09	1.11487e-10	3.05247e-08	2.82625e-09	4.4588e-08	4.53724e-17	3.00221e-16	5.90594e-16	3.39541e-10	3.43087e-08	9.40742e-17	1.90207e-20	1.63852e-12	2.8823e-07	1.40938e-07	4.64412e-08		6.74974e-09	1.24564e-15	9.81504e-14	5.605e-20	1.24082e-12	2.68453e-11	1.62041e-07	1.26441e-11	5.01396e-15	4.54939e-08	1.00811e-08	5.03507e-07	7.34547e-08	5.90312e-22	1.5963e-17	2.26042e-18	1.37798e-05	1.42146e-07	1.76695e-08	3.03805e-12	2.64126e-06	8.76251e-08	1.92177e-06	5.54851e-14	2.58206e-06	2.25659e-05	1.24094e-05
	V22	1.20895e-07	3.8519e-12	1.54876e-16	1.0226e-13	3.00712e-15	1.13834e-18	1.37005e-12	1.3288e-19	9.06694e-10	5.04872e-13	3.77974e-14	1.78529e-13	2.71199e-13	2.62326e-13	1.39733e-08	8.76715e-10	1.39338e-10	2.11497e-14	4.72291e-13	1.63662e-11	6.74974e-09		1.94362e-10	7.7332e-11	5.92645e-09	8.5691e-11	1.24558e-10	9.49302e-17	2.38134e-16	5.03151e-08	1.22003e-21	3.60215e-19	3.29574e-18	1.43739e-08	7.44228e-08	1.38308e-08	4.44199e-09	4.65232e-10	9.9057e-11	2.37698e-18	8.86134e-14	5.12348e-09	1.38858e-07	1.94232e-18	4.25041e-08	2.94861e-19	2.21608e-15	5.72781e-16
	AMBP	5.32199e-08	4.23403e-12	1.70311e-10	2.61149e-11	5.38782e-10	6.63488e-13	6.46228e-10	5.91232e-10	2.78558e-07	2.74218e-20	4.30305e-17	8.32069e-21	4.9752e-09	2.59923e-08	2.67201e-12	3.3546e-19	1.06568e-11	1.2232e-07	2.02847e-07	3.20563e-07	1.24564e-15	1.94362e-10		3.39222e-19	2.3971e-16	1.11009e-13	3.6212e-10	1.61749e-08	6.99659e-16	1.61066e-12	5.61033e-10	1.75637e-09	2.7491e-08	5.50113e-07	5.2905e-16	1.04224e-16	4.14218e-21	8.06442e-06	5.64412e-08	8.98558e-09	4.69129e-17	1.68271e-06	6.03324e-06	1.45059e-07	1.69091e-09	7.94243e-08	1.41354e-06	2.95471e-07
	V23	2.88569e-07	4.25746e-12	8.60795e-11	9.24918e-11	4.07529e-10	1.25199e-13	3.67411e-11	2.02023e-10	2.62168e-07	2.40956e-17	1.90825e-16	6.76516e-20	2.65337e-08	8.08371e-08	6.50394e-10	3.96801e-15	3.57024e-11	3.59237e-08	2.8413e-07	7.35159e-07	9.81504e-14	7.7332e-11	3.39222e-19		8.00459e-16	2.79082e-11	1.76341e-08	1.88825e-08	3.79854e-15	2.26067e-11	1.67714e-10	4.96544e-09	3.90744e-08	5.66078e-06	7.36362e-13	9.43499e-14	3.38683e-17	2.96849e-06	1.80268e-07	3.64114e-09	7.19505e-15	1.61967e-06	2.0632e-05	6.47973e-08	8.40934e-09	2.46241e-08	3.25251e-07	7.49982e-08
	APOA4	1.26359e-09	4.93923e-12	3.47069e-10	1.02041e-10	2.70255e-09	7.15906e-12	1.46904e-08	2.41532e-09	1.28633e-07	8.17893e-19	1.38875e-17	2.34641e-17	3.1039e-09	1.41281e-07	8.91205e-14	2.37355e-22	5.84244e-14	1.11117e-07	2.20828e-07	2.18794e-07	5.605e-20	5.92645e-09	2.3971e-16	8.00459e-16		5.03264e-13	7.46765e-10	7.38776e-08	1.12168e-12	6.56216e-17	1.34431e-08	1.98527e-08	4.8066e-07	6.14475e-07	4.19833e-20	1.68453e-20	4.43103e-20	8.05123e-06	2.6719e-08	1.21545e-08	2.761e-13	6.68187e-07	5.23758e-07	7.04847e-07	8.19532e-14	1.17869e-06	9.40949e-06	2.74763e-06
	CFH	1.99155e-08	5.98109e-12	1.09418e-10	1.75664e-11	2.26543e-10	1.17798e-12	4.35169e-09	3.44127e-10	9.44806e-08	4.76098e-17	4.73851e-15	4.58874e-15	2.85449e-11	4.79929e-09	4.66341e-12	2.81207e-16	1.02388e-14	5.28765e-09	9.73272e-09	4.1294e-08	1.24082e-12	8.5691e-11	1.11009e-13	2.79082e-11	5.03264e-13		1.14905e-10	1.1716e-10	1.00582e-13	5.04656e-13	1.60942e-09	1.39381e-10	5.13541e-09	3.66974e-08	1.27517e-13	4.33034e-16	2.1443e-13	9.04931e-07	6.04641e-11	3.21964e-09	2.06421e-14	5.40864e-08	9.72125e-08	4.92797e-09	1.43813e-12	5.20067e-08	3.23526e-07	3.46604e-08
	TF	1.20701e-10	9.54685e-12	1.49954e-11	9.2734e-16	2.90785e-13	7.58398e-11	9.98554e-08	1.20804e-11	1.59338e-09	4.92921e-12	3.23023e-12	6.4818e-11	1.14258e-17	5.81674e-16	1.15769e-17	2.08001e-11	4.56598e-12	2.13762e-10	2.93679e-13	1.15037e-14	2.68453e-11	1.24558e-10	3.6212e-10	1.76341e-08	7.46765e-10	1.14905e-10		7.24872e-12	1.02383e-10	1.04332e-09	1.77926e-09	2.64165e-14	1.51564e-11	2.42466e-14	2.95754e-11	8.97337e-10	3.29588e-10	1.79828e-08	1.64958e-09	2.44813e-11	9.11137e-11	9.57969e-09	1.64855e-12	1.05022e-08	6.89072e-10	2.35867e-08	7.88027e-08	1.99718e-07
	C3	3.50051e-07	1.43386e-11	1.05694e-13	2.32862e-14	6.66612e-18	6.76619e-15	2.91603e-10	9.03301e-17	2.42176e-09	3.63718e-11	8.88735e-12	8.87958e-11	9.18122e-15	2.03379e-15	8.78061e-09	7.70644e-09	3.25018e-12	1.20024e-17	9.2544e-16	8.02798e-13	1.62041e-07	9.49302e-17	1.61749e-08	1.88825e-08	7.38776e-08	1.1716e-10	7.24872e-12		6.17262e-13	5.54417e-08	4.93463e-15	1.97226e-19	2.9968e-20	1.17721e-09	2.18474e-07	4.94917e-08	5.13843e-08	2.4539e-12	4.03383e-12	1.13461e-16	1.38241e-11	4.14477e-11	4.90932e-09	6.3181e-18	6.17898e-08	2.07423e-15	1.15535e-16	6.02991e-17
	ITIH1	5.84574e-07	1.45741e-11	3.28681e-12	4.00187e-12	4.43438e-12	1.54608e-16	3.58527e-10	1.16217e-13	2.19555e-07	2.61309e-19	3.57605e-19	1.36761e-19	9.41416e-11	5.88448e-10	3.58328e-10	1.61105e-14	1.32527e-13	2.34409e-10	2.42853e-09	1.80722e-08	1.26441e-11	2.38134e-16	6.99659e-16	3.79854e-15	1.12168e-12	1.00582e-13	1.02383e-10	6.17262e-13		7.28878e-11	7.62851e-16	3.49394e-14	4.89235e-12	5.5022e-07	3.57711e-11	3.93981e-13	2.89054e-14	3.84226e-07	1.5518e-09	1.10147e-13	1.89228e-28	9.36682e-08	3.22203e-06	4.46074e-12	1.36701e-09	1.11498e-12	5.18442e-10	1.08336e-11
	V29	1.24242e-09	2.08952e-11	1.39854e-09	6.71085e-10	5.34228e-09	8.93141e-11	8.85194e-08	8.78577e-09	1.1044e-07	9.19784e-16	2.56979e-14	2.96178e-13	1.35774e-09	1.46862e-07	1.21811e-13	3.26373e-18	1.52938e-16	5.40069e-08	1.1923e-07	2.04601e-07	5.01396e-15	5.03151e-08	1.61066e-12	2.26067e-11	6.56216e-17	5.04656e-13	1.04332e-09	5.54417e-08	7.28878e-11		6.64062e-08	3.51442e-08	6.15807e-07	1.94734e-07	2.08969e-16	2.19733e-17	2.08798e-14	3.77553e-06	6.3878e-10	6.83044e-08	1.65631e-11	2.71256e-08	1.06743e-07	5.80347e-07	5.11438e-16	2.50275e-06	1.56237e-05	4.22513e-06
	CD59	5.31306e-07	2.19161e-11	7.11303e-15	3.14986e-12	5.66179e-14	1.09103e-17	7.01995e-12	1.18445e-17	4.84678e-09	3.2126e-12	3.0484e-13	3.20971e-12	2.84306e-11	2.02317e-11	8.4053e-08	3.35318e-09	6.45376e-10	5.09502e-13	1.28776e-11	5.29883e-10	4.54939e-08	1.22003e-21	5.61033e-10	1.67714e-10	1.34431e-08	1.60942e-09	1.77926e-09	4.93463e-15	7.62851e-16	6.64062e-08		8.0513e-16	3.05387e-16	1.13316e-07	3.01318e-07	4.21286e-08	1.75356e-08	1.25159e-09	1.44152e-10	1.42378e-15	2.1111e-13	8.57139e-10	1.14612e-06	5.42297e-18	2.21654e-07	2.0607e-21	1.06639e-14	2.5195e-16
	KNG1	6.69332e-08	2.48053e-11	1.80807e-14	2.25332e-14	3.91101e-16	1.04966e-14	7.18147e-10	1.44415e-17	1.20216e-09	4.59812e-12	1.48452e-12	1.5907e-11	2.03148e-17	5.24808e-18	4.67877e-10	1.26005e-09	1.55772e-11	2.9108e-15	1.18577e-16	1.49981e-14	1.00811e-08	3.60215e-19	1.75637e-09	4.96544e-09	1.98527e-08	1.39381e-10	2.64165e-14	1.97226e-19	3.49394e-14	3.51442e-08	8.0513e-16		9.25636e-22	9.43963e-11	4.43619e-08	2.93857e-08	9.67267e-09	8.45452e-11	1.17373e-11	3.02196e-19	1.09612e-12	9.52769e-10	2.34323e-09	1.0222e-16	2.2008e-08	6.59481e-16	4.24991e-14	2.36157e-13
	HPX	2.68206e-07	2.81984e-11	5.07043e-15	1.10309e-13	6.6145e-18	1.10851e-14	3.42482e-11	1.62987e-18	1.79492e-10	3.45551e-10	1.61873e-10	6.6321e-10	1.06125e-14	3.24496e-18	3.15995e-08	6.47132e-08	1.10996e-09	3.59146e-17	1.79639e-17	3.18963e-14	5.03507e-07	3.29574e-18	2.7491e-08	3.90744e-08	4.8066e-07	5.13541e-09	1.51564e-11	2.9968e-20	4.89235e-12	6.15807e-07	3.05387e-16	9.25636e-22		1.80411e-10	1.53547e-06	7.80149e-07	3.23289e-07	3.61122e-13	1.06357e-11	1.12311e-16	1.63573e-10	2.2101e-10	1.21381e-08	2.25229e-19	1.1699e-06	7.81132e-19	6.61747e-19	2.04014e-16
	AHSG	3.5552e-13	3.35968e-11	8.86117e-12	4.62413e-13	3.55238e-12	2.494e-09	3.71155e-08	3.63587e-10	1.57213e-13	2.37939e-08	2.65581e-08	1.67702e-07	3.0497e-16	9.03255e-16	9.0338e-12	9.39649e-08	2.83234e-08	2.20952e-10	3.5532e-15	1.86208e-17	7.34547e-08	1.43739e-08	5.50113e-07	5.66078e-06	6.14475e-07	3.66974e-08	2.42466e-14	1.17721e-09	5.5022e-07	1.94734e-07	1.13316e-07	9.43963e-11	1.80411e-10		1.46945e-07	1.49915e-06	1.89774e-06	6.34603e-11	9.23037e-11	1.53399e-08	1.06607e-06	2.49972e-10	4.27463e-18	4.1996e-08	1.0634e-07	3.12687e-07	2.07479e-07	1.66127e-06
	F2	8.71579e-10	3.73023e-11	6.15478e-09	1.09306e-10	1.16544e-08	6.65945e-10	2.26957e-07	3.43665e-08	4.76787e-07	1.26242e-16	5.2774e-15	4.30598e-15	2.04409e-09	1.14077e-07	1.43796e-17	2.99239e-23	1.32112e-13	7.60108e-07	4.49905e-07	2.3283e-07	5.90312e-22	7.44228e-08	5.2905e-16	7.36362e-13	4.19833e-20	1.27517e-13	2.95754e-11	2.18474e-07	3.57711e-11	2.08969e-16	3.01318e-07	4.43619e-08	1.53547e-06	1.46945e-07		2.43903e-21	3.68687e-21	2.93089e-05	1.32103e-07	1.2068e-07	2.95689e-12	2.68554e-06	1.63344e-07	6.43839e-06	1.31195e-13	1.17457e-05	5.58898e-05	2.36885e-05
	GSN	2.07994e-08	5.60552e-11	4.86039e-09	5.49598e-10	1.30736e-08	6.57821e-11	9.53653e-08	1.2366e-08	1.25799e-06	9.00799e-19	1.66706e-16	1.00189e-16	7.18781e-09	3.78626e-07	1.63524e-13	5.86011e-25	5.15377e-15	4.34143e-07	8.77919e-07	1.08502e-06	1.5963e-17	1.38308e-08	1.04224e-16	9.43499e-14	1.68453e-20	4.33034e-16	8.97337e-10	4.94917e-08	3.93981e-13	2.19733e-17	4.21286e-08	2.93857e-08	7.80149e-07	1.49915e-06	2.43903e-21		3.87465e-21	3.27355e-05	4.12482e-08	4.97204e-08	1.27727e-14	1.92145e-06	1.59258e-06	1.11296e-06	6.58215e-14	2.52861e-06	1.78029e-05	2.84148e-06
	LOC100300716	6.82011e-08	5.71493e-11	3.51211e-09	1.36619e-10	4.34878e-09	3.9843e-11	3.91655e-08	6.48068e-09	1.64922e-06	3.1905e-19	4.57375e-17	2.70314e-19	9.71086e-09	1.32512e-07	2.02671e-13	5.3772e-23	1.39222e-13	3.35599e-07	6.51904e-07	6.59085e-07	2.26042e-18	4.44199e-09	4.14218e-21	3.38683e-17	4.43103e-20	2.1443e-13	3.29588e-10	5.13843e-08	2.89054e-14	2.08798e-14	1.75356e-08	9.67267e-09	3.23289e-07	1.89774e-06	3.68687e-21	3.87465e-21		2.95904e-05	2.50206e-07	1.24911e-08	9.83967e-16	6.16553e-06	3.98302e-06	1.12961e-06	2.31841e-11	1.11725e-06	8.71163e-06	2.15504e-06
	AZGP1	4.70137e-08	6.60752e-11	5.25838e-13	2.64581e-11	8.55265e-15	5.00707e-11	7.57271e-11	1.21986e-12	2.44331e-13	2.24411e-07	1.50898e-07	4.54861e-07	7.48379e-12	8.02597e-14	6.6144e-07	4.91765e-06	8.02998e-08	6.91764e-16	1.98593e-16	1.46849e-13	1.37798e-05	4.65232e-10	8.06442e-06	2.96849e-06	8.05123e-06	9.04931e-07	1.79828e-08	2.4539e-12	3.84226e-07	3.77553e-06	1.25159e-09	8.45452e-11	3.61122e-13	6.34603e-11	2.93089e-05	3.27355e-05	2.95904e-05		1.201e-11	4.07603e-10	2.4942e-06	1.50737e-13	3.51035e-10	5.67811e-12	1.00406e-05	1.90314e-10	7.69542e-13	1.59683e-10
	CLEC3B	6.25606e-09	7.20391e-11	1.4255e-12	7.01964e-11	2.64425e-12	4.11785e-13	1.54748e-09	1.56022e-11	1.34024e-10	1.69273e-10	3.68403e-10	3.5794e-09	8.41033e-13	2.97946e-11	6.53285e-09	3.10363e-09	6.86004e-11	1.00581e-12	4.12227e-13	5.58225e-11	1.42146e-07	9.9057e-11	5.64412e-08	1.80268e-07	2.6719e-08	6.04641e-11	1.64958e-09	4.03383e-12	1.5518e-09	6.3878e-10	1.44152e-10	1.17373e-11	1.06357e-11	9.23037e-11	1.32103e-07	4.12482e-08	2.50206e-07	1.201e-11		5.54933e-10	5.19551e-09	1.72371e-14	6.75003e-10	9.44147e-13	2.73555e-09	5.09315e-10	1.38887e-09	8.02185e-10
	V39	1.07038e-07	7.71105e-11	3.54901e-14	7.91002e-13	1.0631e-14	1.84087e-14	7.56222e-10	1.99855e-18	2.32912e-09	1.92811e-11	1.87422e-12	1.20151e-11	6.1017e-14	9.93258e-14	7.27053e-09	4.08781e-09	2.65246e-11	7.48065e-15	8.14697e-14	3.25454e-13	1.76695e-08	2.37698e-18	8.98558e-09	3.64114e-09	1.21545e-08	3.21964e-09	2.44813e-11	1.13461e-16	1.10147e-13	6.83044e-08	1.42378e-15	3.02196e-19	1.12311e-16	1.53399e-08	1.2068e-07	4.97204e-08	1.24911e-08	4.07603e-10	5.54933e-10		7.07584e-12	1.89052e-08	1.86142e-08	2.7175e-15	1.83306e-08	1.97531e-15	1.31009e-14	1.0451e-13
	PLG	9.92544e-07	1.23394e-10	1.05905e-10	2.61279e-11	9.0881e-11	2.41156e-14	6.30858e-09	1.16839e-11	1.21633e-06	1.65754e-19	5.95552e-19	2.88864e-19	5.07304e-10	4.29973e-09	1.24167e-10	6.82895e-16	1.12284e-13	4.61626e-09	2.12033e-08	9.43364e-08	3.03805e-12	8.86134e-14	4.69129e-17	7.19505e-15	2.761e-13	2.06421e-14	9.11137e-11	1.38241e-11	1.89228e-28	1.65631e-11	2.1111e-13	1.09612e-12	1.63573e-10	1.06607e-06	2.95689e-12	1.27727e-14	9.83967e-16	2.4942e-06	5.19551e-09	7.07584e-12		2.63043e-07	5.76191e-06	2.05684e-10	5.19123e-10	9.40883e-11	1.59628e-08	5.2261e-10
	NUCB1	3.31689e-08	2.47836e-10	3.46825e-11	1.73955e-10	6.87344e-12	5.1204e-11	1.21744e-08	2.88089e-10	3.329e-10	1.91011e-08	1.26664e-08	1.55441e-07	6.68919e-11	2.05531e-10	8.91276e-08	2.63481e-07	3.25593e-09	4.7405e-12	1.99328e-12	2.9441e-10	2.64126e-06	5.12348e-09	1.68271e-06	1.61967e-06	6.68187e-07	5.40864e-08	9.57969e-09	4.14477e-11	9.36682e-08	2.71256e-08	8.57139e-10	9.52769e-10	2.2101e-10	2.49972e-10	2.68554e-06	1.92145e-06	6.16553e-06	1.50737e-13	1.72371e-14	1.89052e-08	2.63043e-07		9.08978e-10	7.73259e-11	1.77984e-07	2.94239e-09	4.30017e-09	5.39576e-09
	TTR	4.95991e-14	3.06964e-10	1.57453e-10	1.3902e-11	9.30042e-11	2.22491e-08	4.68665e-07	2.97014e-09	2.22531e-12	9.94735e-08	5.92089e-08	5.57171e-07	3.03821e-15	1.27372e-12	2.57048e-11	2.01428e-07	7.44475e-09	3.35455e-10	1.17763e-13	2.92704e-16	8.76251e-08	1.38858e-07	6.03324e-06	2.0632e-05	5.23758e-07	9.72125e-08	1.64855e-12	4.90932e-09	3.22203e-06	1.06743e-07	1.14612e-06	2.34323e-09	1.21381e-08	4.27463e-18	1.63344e-07	1.59258e-06	3.98302e-06	3.51035e-10	6.75003e-10	1.86142e-08	5.76191e-06	9.08978e-10		2.8967e-07	4.25378e-09	3.48898e-06	1.12461e-06	7.19461e-06
	CFB	2.32255e-06	6.41974e-10	1.50029e-13	6.38667e-11	9.62264e-14	7.00721e-15	1.17253e-10	6.16676e-16	4.32383e-09	7.9048e-10	2.48926e-10	1.65635e-09	7.32308e-12	2.89345e-12	9.34957e-07	1.51229e-07	1.86343e-09	4.30304e-16	1.03996e-13	9.80171e-11	1.92177e-06	1.94232e-18	1.45059e-07	6.47973e-08	7.04847e-07	4.92797e-09	1.05022e-08	6.3181e-18	4.46074e-12	5.80347e-07	5.42297e-18	1.0222e-16	2.25229e-19	4.1996e-08	6.43839e-06	1.11296e-06	1.12961e-06	5.67811e-12	9.44147e-13	2.7175e-15	2.05684e-10	7.73259e-11	2.8967e-07		7.07375e-07	1.51211e-22	8.24406e-19	1.85108e-20
	APOA1	2.53904e-10	6.62318e-10	4.03274e-09	1.61845e-09	3.93665e-08	1.6026e-09	1.36758e-06	2.34173e-08	1.92834e-07	9.8076e-13	6.50776e-13	2.55217e-11	2.28434e-10	1.85067e-07	9.784e-13	2.91426e-14	3.10512e-14	1.10403e-07	9.87429e-08	5.26988e-08	5.54851e-14	4.25041e-08	1.69091e-09	8.40934e-09	8.19532e-14	1.43813e-12	6.89072e-10	6.17898e-08	1.36701e-09	5.11438e-16	2.21654e-07	2.2008e-08	1.1699e-06	1.0634e-07	1.31195e-13	6.58215e-14	2.31841e-11	1.00406e-05	2.73555e-09	1.83306e-08	5.19123e-10	1.77984e-07	4.25378e-09	7.07375e-07		5.3064e-06	2.49883e-05	9.31792e-06
	V45	7.5974e-06	1.75805e-09	6.19162e-13	1.82504e-10	6.48144e-13	4.20076e-14	1.1326e-10	3.95591e-16	1.92594e-08	1.47484e-09	4.12495e-10	1.36594e-09	1.70222e-10	1.66595e-11	2.19455e-06	3.36733e-07	1.8243e-08	1.2149e-13	6.79182e-12	7.95281e-10	2.58206e-06	2.94861e-19	7.94243e-08	2.46241e-08	1.17869e-06	5.20067e-08	2.35867e-08	2.07423e-15	1.11498e-12	2.50275e-06	2.0607e-21	6.59481e-16	7.81132e-19	3.12687e-07	1.17457e-05	2.52861e-06	1.11725e-06	1.90314e-10	5.09315e-10	1.97531e-15	9.40883e-11	2.94239e-09	3.48898e-06	1.51211e-22	5.3064e-06		6.42644e-19	5.73997e-20
	V46	1.22167e-05	2.31344e-09	2.12859e-12	2.34891e-10	2.94511e-14	1.25348e-12	3.00772e-11	2.11442e-15	6.6319e-09	4.11888e-08	1.69547e-08	2.70409e-08	2.06247e-10	2.6498e-12	7.8836e-06	3.99417e-06	4.63569e-08	1.72018e-16	4.56117e-13	1.39067e-10	2.25659e-05	2.21608e-15	1.41354e-06	3.25251e-07	9.40949e-06	3.23526e-07	7.88027e-08	1.15535e-16	5.18442e-10	1.56237e-05	1.06639e-14	4.24991e-14	6.61747e-19	2.07479e-07	5.58898e-05	1.78029e-05	8.71163e-06	7.69542e-13	1.38887e-09	1.31009e-14	1.59628e-08	4.30017e-09	1.12461e-06	8.24406e-19	2.49883e-05	6.42644e-19		7.78103e-22
	ITIH4	3.19963e-05	3.2329e-09	1.42644e-11	5.67459e-10	6.40489e-13	1.71042e-13	1.20659e-10	3.8651e-14	1.02743e-07	5.53804e-09	1.94152e-09	4.19617e-09	1.8629e-09	2.47449e-10	8.93321e-06	8.49612e-07	8.88088e-09	2.96292e-14	5.51196e-11	8.39903e-09	1.24094e-05	5.72781e-16	2.95471e-07	7.49982e-08	2.74763e-06	3.46604e-08	1.99718e-07	6.02991e-17	1.08336e-11	4.22513e-06	2.5195e-16	2.36157e-13	2.04014e-16	1.66127e-06	2.36885e-05	2.84148e-06	2.15504e-06	1.59683e-10	8.02185e-10	1.0451e-13	5.2261e-10	5.39576e-09	7.19461e-06	1.85108e-20	9.31792e-06	5.73997e-20	7.78103e-22
	V48	1.70284e-09	3.27546e-09	2.28452e-07	2.25764e-08	1.17353e-06	7.36779e-08	4.16598e-06	1.4786e-06	3.38645e-06	1.92461e-12	1.16972e-11	2.14778e-11	6.49234e-08	5.07967e-06	8.36921e-14	3.03598e-16	3.13126e-11	1.57172e-05	1.07559e-05	4.82112e-06	1.69366e-17	2.44706e-06	1.26883e-11	9.93435e-10	3.38805e-15	3.81152e-12	6.98995e-09	7.25534e-06	1.3677e-08	4.20827e-15	8.56287e-06	2.50291e-06	4.61715e-05	1.59985e-06	1.07684e-19	2.34256e-17	3.47773e-14	0.00032923	1.09668e-06	5.06068e-06	1.93178e-09	2.23303e-05	6.27421e-07	8.27492e-05	5.41815e-15	0.000193552	0.000734465	0.000307635
	HSPA5	1.26215e-06	4.64817e-09	6.45624e-08	1.17812e-08	7.41851e-08	2.79213e-10	6.75489e-07	7.27486e-08	1.64674e-05	1.40587e-16	9.27878e-15	3.59971e-15	8.73113e-08	1.60789e-06	3.7949e-11	1.05761e-19	1.17305e-13	1.21081e-06	3.19184e-06	7.22334e-06	6.66314e-14	2.99895e-08	8.29289e-16	6.85645e-14	1.86772e-17	3.66389e-14	9.52937e-09	9.32612e-08	1.45428e-13	3.39187e-15	4.19219e-08	4.87443e-08	1.32472e-06	1.26034e-05	1.67257e-16	1.94399e-21	5.17617e-19	6.2547e-05	6.29179e-08	1.08557e-07	1.13967e-15	2.23726e-06	1.85287e-05	1.01921e-06	1.21822e-11	1.96256e-06	2.23941e-05	2.7164e-06
	FGB	1.02216e-07	4.67683e-09	1.11447e-08	2.24418e-09	7.45586e-09	2.04754e-08	3.24756e-07	1.00804e-07	3.35406e-08	1.2446e-07	1.72204e-07	1.03667e-06	1.04023e-08	2.28376e-08	1.07599e-07	5.97911e-07	5.96937e-07	2.33041e-07	2.07373e-08	9.88183e-08	5.90239e-06	2.44775e-07	8.58999e-07	1.95479e-05	6.07991e-06	1.88434e-08	1.90868e-08	2.50592e-08	6.45628e-07	1.06027e-06	9.4595e-08	1.12451e-07	3.39628e-08	4.04233e-10	3.15028e-06	1.97571e-06	1.23425e-05	1.8011e-07	1.4745e-09	6.44006e-06	7.44375e-07	2.701e-10	8.4307e-08	1.54168e-07	4.7232e-06	6.44655e-07	2.39216e-06	7.98555e-07
	SERPINF2	6.52116e-05	1.29589e-08	2.07859e-09	4.1387e-09	1.06895e-09	9.80329e-13	7.98145e-09	4.11827e-11	1.27147e-05	6.07572e-13	3.41009e-13	3.33684e-14	5.48547e-08	7.18704e-08	4.14812e-07	2.64978e-10	1.828e-10	5.37758e-09	1.83919e-07	1.4404e-06	1.82673e-08	3.68055e-14	5.62713e-12	8.75238e-13	1.7574e-09	3.17595e-10	8.18786e-08	3.05331e-11	1.56965e-20	4.31619e-08	4.26108e-14	1.45795e-11	1.69511e-10	4.69617e-05	3.44065e-08	7.93758e-10	4.62429e-11	4.73742e-06	1.83286e-07	2.98125e-12	2.16032e-18	3.68851e-06	0.000157261	3.13442e-11	3.56867e-07	1.67306e-12	4.28232e-10	2.913e-12
	FGA	1.75626e-06	1.59187e-08	3.06801e-09	4.31576e-09	1.27483e-09	7.17075e-09	3.28056e-08	1.55378e-08	1.69575e-08	8.55556e-07	8.04769e-07	3.26426e-06	2.98197e-08	5.35198e-09	4.45429e-06	1.07703e-05	5.78427e-06	2.4044e-08	3.59703e-09	5.18335e-08	7.31765e-05	2.70837e-08	4.23067e-06	3.07418e-05	6.08478e-05	7.14632e-07	1.98749e-07	4.66422e-09	7.47369e-07	2.28159e-05	4.66344e-09	2.77771e-08	6.24849e-10	2.59887e-09	7.7848e-05	4.48422e-05	8.89914e-05	7.26871e-09	2.40611e-09	1.72009e-06	1.83763e-06	1.67098e-10	8.61659e-07	3.78468e-09	0.000105994	8.6862e-09	3.01336e-08	1.46122e-08
	LRG1	2.9746e-05	3.05532e-08	1.67125e-11	4.90564e-09	1.39436e-11	7.56025e-12	2.7949e-10	1.28685e-13	3.37993e-08	1.43575e-07	5.9095e-08	1.10972e-07	2.38185e-09	1.34056e-10	3.39708e-05	1.10845e-05	7.44541e-07	6.0292e-13	2.32492e-11	2.58421e-09	5.60689e-05	2.01418e-15	3.1366e-06	1.18649e-06	2.72428e-05	7.17493e-07	5.25428e-07	7.26946e-14	1.08075e-09	5.55902e-05	2.10403e-15	3.87037e-13	6.96637e-17	7.02265e-07	0.000176742	4.80868e-05	3.17056e-05	7.19679e-11	2.4299e-09	6.23269e-13	2.8298e-08	1.25948e-08	6.50696e-06	6.96505e-20	5.88337e-05	1.73975e-21	1.35813e-21	1.1356e-19
	ORM1	9.23689e-07	3.87102e-08	1.02595e-09	1.90329e-09	2.97937e-10	2.23008e-09	7.85518e-07	1.21195e-10	6.1172e-08	3.97749e-08	2.76632e-08	3.16161e-07	2.12385e-13	8.22701e-12	9.43447e-08	5.72958e-07	1.61137e-09	1.35517e-11	1.42482e-12	8.69543e-11	3.7308e-06	8.96819e-11	4.63926e-06	1.98573e-05	6.9709e-06	3.14743e-09	2.11872e-10	9.75391e-14	1.10925e-08	5.37417e-07	5.62418e-10	1.7345e-13	1.19025e-12	5.47299e-10	6.20637e-06	2.15436e-06	1.03284e-05	3.82684e-09	6.23236e-12	2.71255e-10	3.01257e-08	3.69122e-10	2.09847e-09	1.00057e-12	9.14874e-08	1.78867e-10	7.42798e-10	4.87617e-10
	V55	1.87989e-10	7.80851e-08	4.94964e-06	1.88913e-06	2.68543e-05	1.02011e-05	2.31468e-05	7.16401e-05	1.42261e-06	9.85934e-08	3.94468e-07	4.01796e-07	3.82461e-06	7.39439e-05	3.03055e-10	1.77018e-09	2.99414e-07	0.000214545	8.57923e-05	2.6517e-05	7.8431e-11	0.000404692	1.93305e-07	8.48229e-07	4.39395e-10	1.91552e-07	2.33227e-06	0.000590436	5.09761e-05	2.99814e-10	0.000948967	0.000324781	0.00132887	2.7477e-06	2.36193e-11	2.43685e-09	1.85184e-08	0.000410931	1.46332e-05	0.000446921	2.8544e-05	8.61685e-05	5.74197e-07	0.00267851	1.84191e-09	0.00621641	0.00883934	0.00851314
	FGG	4.94645e-07	8.53818e-08	1.05319e-07	5.88937e-08	8.63996e-08	3.31203e-07	1.51556e-06	8.12281e-07	7.52845e-08	3.10741e-06	3.95044e-06	1.9366e-05	8.62934e-08	1.14488e-07	1.59662e-06	1.22713e-05	9.29045e-06	9.54772e-07	7.05885e-08	3.78701e-07	5.90927e-05	2.39792e-06	1.57551e-05	0.000161543	6.77924e-05	6.76715e-07	2.66022e-07	3.02848e-07	1.20084e-05	1.29461e-05	9.55538e-07	1.01525e-06	2.17311e-07	1.11759e-09	4.44926e-05	3.45708e-05	0.000162527	2.64451e-07	1.00897e-08	4.56404e-05	1.54175e-05	6.72338e-10	2.2154e-07	7.98939e-07	4.49649e-05	3.23372e-06	8.2251e-06	4.7073e-06
	B2M	9.85433e-07	4.22433e-07	1.04831e-08	2.75159e-08	1.21176e-08	1.56648e-08	5.44789e-06	5.45692e-09	2.06529e-07	1.17673e-06	1.52941e-07	2.46297e-06	2.30085e-09	4.18103e-08	6.63556e-06	7.54302e-06	1.13058e-07	7.76876e-10	9.69882e-10	2.08096e-09	2.78632e-05	4.88379e-09	0.000106778	8.76045e-05	1.3204e-05	7.44088e-07	4.12791e-07	2.08917e-10	6.62196e-07	6.98151e-06	1.35904e-08	3.24312e-09	6.47198e-09	3.35746e-07	5.51154e-05	2.07955e-05	6.9378e-05	1.58288e-08	1.64177e-09	1.55415e-10	2.2566e-06	1.06524e-08	8.28481e-09	2.2047e-10	9.93066e-08	1.5495e-08	9.07129e-09	6.03955e-09
	CD14	0.000282899	4.54466e-07	1.35808e-07	2.76503e-07	5.98322e-09	2.78609e-09	6.97704e-07	1.5744e-08	1.36775e-05	1.05853e-07	7.13148e-08	2.51311e-07	3.30076e-07	4.26145e-07	2.38543e-05	1.44897e-06	2.46436e-09	3.08479e-10	4.73057e-08	2.55122e-06	2.9495e-05	1.7999e-08	5.71893e-06	4.88538e-07	1.48332e-06	1.49258e-07	5.23156e-06	9.67904e-11	1.32826e-08	9.76566e-07	7.76039e-09	1.63996e-08	9.97315e-09	5.29033e-05	1.96941e-05	2.35936e-06	4.29298e-06	1.12797e-08	8.38103e-09	1.08864e-08	5.33287e-08	3.55854e-09	3.00888e-05	1.48582e-10	4.35813e-06	2.97637e-09	1.09976e-09	7.33562e-11
	MSTN	0.00010838	9.45251e-07	5.33671e-07	1.25081e-06	7.15975e-07	1.37826e-08	5.76054e-06	2.20639e-07	6.24659e-05	4.35916e-09	4.44188e-09	1.90396e-08	6.62586e-07	9.52038e-06	3.61773e-06	2.65575e-08	7.36458e-10	2.69557e-07	3.05923e-06	3.64221e-05	9.31289e-07	5.54163e-08	3.82482e-07	9.93823e-08	5.62453e-08	8.86481e-10	4.67413e-06	2.58451e-08	1.94806e-09	8.44299e-09	1.90759e-08	1.41515e-07	9.8004e-07	0.000126502	5.9652e-07	2.087e-08	2.76971e-07	1.01011e-05	8.75807e-09	3.76676e-07	1.82651e-09	3.19798e-08	7.88927e-05	1.82558e-08	2.70843e-08	1.21645e-07	1.90572e-06	1.1694e-07
	ALB	2.71728e-05	1.2554e-06	2.1165e-07	2.86452e-08	8.24629e-09	2.26129e-07	2.26231e-05	1.18047e-08	5.65556e-06	6.9766e-07	6.31644e-07	3.01777e-06	3.24512e-11	5.62761e-11	2.60205e-07	5.2415e-06	4.43599e-08	4.27113e-09	1.8004e-10	2.22896e-09	2.2265e-05	7.53897e-09	1.52074e-05	8.9334e-05	5.16955e-05	8.14699e-08	7.41984e-11	5.6723e-12	9.03832e-08	1.76356e-05	3.71282e-08	3.20143e-12	5.42141e-11	8.27788e-09	1.92825e-05	1.26417e-05	2.59932e-05	2.45724e-07	4.27862e-08	5.21295e-09	1.37386e-07	1.42315e-07	5.53716e-08	1.80565e-09	5.33347e-06	1.3117e-08	1.78315e-08	2.53313e-08
	V62	3.66227e-09	2.58237e-06	1.612e-05	3.45063e-05	8.12082e-05	6.39029e-05	5.82568e-05	0.000181838	8.31808e-07	3.37478e-05	4.46954e-05	6.56657e-05	2.242e-05	0.000290405	2.97197e-06	1.08067e-05	1.49532e-05	0.000129814	8.62441e-05	2.69384e-05	3.044e-06	0.00140441	0.00022833	0.000192235	1.72364e-06	2.76384e-05	0.000154727	0.00113411	0.00146735	1.59402e-06	0.00325622	0.00150047	0.00281423	1.57167e-05	3.33107e-06	1.25976e-05	5.83997e-05	0.000113472	2.58222e-05	0.000601239	0.00167926	9.82946e-05	2.43146e-07	0.00314144	2.54189e-07	0.010725	0.00582373	0.00857439
	GP2	0.00144107	2.76726e-06	1.17945e-06	7.5598e-06	2.00909e-06	2.41459e-08	1.28314e-07	2.88444e-07	0.000202951	3.86838e-07	1.57545e-07	1.37536e-07	4.53969e-05	8.667e-05	0.000554592	6.78051e-06	1.72318e-06	1.54248e-06	4.93666e-05	0.000315908	5.41093e-05	1.42512e-08	2.36486e-06	1.90584e-07	1.08006e-05	8.03513e-07	0.000326953	1.53725e-07	1.21861e-08	1.7269e-05	1.8231e-09	1.96462e-06	1.5464e-06	0.00243762	0.000100106	5.49844e-06	8.57029e-06	4.4677e-05	7.223e-06	6.52718e-07	3.6824e-08	1.00727e-05	0.00323906	2.74813e-08	3.43904e-05	1.93434e-08	9.31532e-08	1.70927e-09
	WFDC2	4.16705e-07	4.61378e-06	0.000114656	4.478e-05	0.000334623	8.4712e-05	0.000229142	0.000694349	0.00013431	1.19819e-06	2.39041e-06	1.94951e-06	0.000145041	0.00168846	2.15439e-07	4.64842e-08	1.27973e-06	0.00120702	0.00139041	0.00076579	6.68925e-09	0.00185308	2.40706e-06	2.7355e-06	4.7544e-09	1.99197e-06	0.000103525	0.00251314	0.000175095	4.77478e-09	0.0030788	0.00252857	0.0090807	0.000361509	1.355e-09	1.93686e-08	9.73458e-08	0.0038368	0.000265058	0.00161105	8.96191e-05	0.000530393	4.48979e-05	0.00984908	9.72763e-09	0.0185488	0.0244969	0.0187452
	LOC525947	0.000204964	4.83882e-06	3.60059e-05	3.9638e-06	3.31552e-05	1.40374e-06	0.000107899	2.34229e-05	0.00175067	2.1025e-10	1.01855e-09	1.9702e-10	4.19237e-05	0.00015882	4.35054e-08	6.96913e-12	4.28742e-08	0.000457945	0.00062591	0.000701087	3.2589e-10	5.57035e-06	9.67366e-13	2.19459e-10	1.32571e-10	4.60157e-09	1.17375e-06	3.06997e-05	3.38863e-10	7.80892e-09	5.71132e-06	9.06625e-06	0.000107247	0.000850066	1.4775e-11	9.43866e-13	6.34807e-14	0.00668582	0.000148195	1.91435e-05	5.57893e-12	0.0010464	0.00220992	0.000184901	3.29361e-07	9.75593e-05	0.00105892	0.000189613
	LDHB	0.000286578	5.14234e-06	8.04856e-06	4.84108e-06	7.32907e-06	1.51209e-07	5.85995e-05	1.55036e-06	0.000776495	6.84112e-10	1.44169e-09	2.45652e-09	1.96326e-06	3.30916e-05	6.23109e-07	5.95319e-10	2.11377e-10	9.6674e-06	4.14091e-05	0.000136091	5.18176e-08	1.62381e-07	1.50435e-08	5.68692e-08	7.24631e-09	2.10097e-11	1.45076e-06	1.67017e-07	7.76557e-11	9.25001e-09	3.33561e-07	2.24741e-07	5.72445e-06	0.000458493	1.32843e-08	2.62174e-11	1.58324e-09	0.000749131	1.76951e-06	4.34231e-07	7.19606e-12	7.69779e-05	0.00034904	9.66554e-07	5.84636e-09	3.09832e-06	2.99062e-05	1.5567e-06
	V67	0.000246222	7.15843e-06	1.21492e-07	3.23591e-06	1.52698e-07	1.39506e-06	1.99662e-07	5.38009e-08	2.29876e-07	0.000305258	0.000213381	0.000305592	2.94695e-06	9.72152e-08	0.0016807	0.00340604	0.000838512	7.70937e-08	6.96243e-08	4.62817e-07	0.00588141	1.21609e-07	0.00106468	0.00102541	0.00668087	0.000764744	7.18541e-05	1.68154e-07	5.9942e-05	0.00548145	5.74641e-08	3.8432e-07	1.46569e-09	3.25699e-06	0.0131816	0.00914942	0.00767851	8.01297e-09	4.88661e-06	1.84672e-06	0.00026738	9.04419e-07	8.40111e-05	7.07181e-09	0.00886158	1.34197e-09	3.49645e-10	6.72017e-09
	V65	0.00198784	8.18099e-06	9.58218e-08	1.30576e-06	3.75735e-08	9.102e-09	2.36606e-07	1.30067e-09	3.87923e-05	2.78797e-06	1.07429e-06	1.09677e-06	1.98457e-06	2.12855e-07	0.000641017	9.80857e-05	1.2289e-05	6.39296e-09	1.77682e-07	2.63693e-06	0.000451306	5.32112e-12	1.60948e-05	4.52352e-06	0.000214608	2.33539e-05	2.19223e-05	2.87623e-10	4.43314e-09	0.000551866	1.82674e-12	3.60437e-10	1.36062e-11	0.000199422	0.0010987	0.000281114	9.63952e-05	6.29746e-07	3.02776e-06	6.93554e-11	6.83206e-08	9.91479e-06	0.000850415	3.81074e-13	0.00073746	3.64395e-16	1.70735e-14	1.879e-15
	CTSZ	0.000226365	8.62215e-06	1.66776e-05	5.53486e-06	1.01702e-05	4.79404e-07	0.000145428	1.8955e-05	0.000616898	5.17845e-08	3.03679e-08	2.10922e-07	1.40864e-05	0.000147293	8.47598e-06	3.74151e-08	2.19892e-09	8.7223e-06	5.64735e-05	0.000252306	3.47166e-06	4.19694e-06	1.76887e-06	2.86932e-06	1.62472e-07	6.53654e-09	2.2035e-05	7.59369e-07	8.91453e-08	3.33546e-09	1.82859e-06	6.96968e-06	3.25872e-05	0.000370802	5.81157e-07	1.93376e-08	4.24373e-07	0.000189979	7.11827e-08	9.14414e-06	2.99403e-08	3.95922e-07	0.000162418	1.83687e-06	4.73879e-09	1.50313e-05	8.33941e-05	4.15174e-06
	ACTB	0.000154663	8.95558e-06	3.70791e-05	3.67076e-06	9.80739e-06	1.98484e-06	0.000353377	1.37255e-05	0.000935069	1.35297e-08	3.1592e-08	8.50282e-08	1.17456e-06	2.15297e-05	7.12072e-08	2.14081e-09	2.09883e-10	2.34237e-05	3.37618e-05	7.66518e-05	1.68624e-07	5.15444e-06	1.74396e-07	2.37002e-06	6.53825e-08	3.36997e-11	2.02071e-07	3.57194e-07	2.52585e-08	8.3006e-09	1.34096e-05	1.01192e-06	1.92258e-05	8.51646e-05	6.45937e-09	1.22906e-10	1.10359e-08	0.000639747	1.35484e-06	5.37615e-06	2.24651e-09	3.97513e-05	4.5938e-05	1.38719e-05	4.67077e-09	7.3369e-05	0.000200313	2.78108e-05
	LOC617696	0.00032767	9.65377e-06	1.9459e-07	1.19702e-05	3.04745e-07	1.7986e-06	5.70054e-08	1.66696e-07	9.87234e-08	0.000580862	0.000522667	0.00067191	5.56877e-06	2.92216e-07	0.00352149	0.00522806	0.00128224	5.06784e-08	6.95371e-08	1.07545e-06	0.00934351	5.88281e-07	0.0022236	0.00123663	0.00815187	0.000808313	0.000341556	5.94818e-07	0.000211277	0.006656	5.02622e-07	1.82433e-06	1.08929e-08	6.45208e-06	0.0197805	0.0132341	0.0128902	3.01932e-10	9.31719e-07	7.89456e-06	0.000896761	5.67236e-07	9.2166e-05	9.10447e-09	0.0113703	1.50882e-08	6.39256e-10	2.10166e-08
	LTF	0.000844398	9.8249e-06	6.18478e-05	3.3954e-06	5.59238e-06	1.52371e-05	0.000100758	6.92137e-05	0.000255509	6.09855e-05	1.79397e-05	8.57806e-05	0.000174624	0.000167327	0.00029872	0.000102884	1.20008e-05	2.47144e-05	0.000102804	0.000335196	0.000567287	0.000114805	0.000334753	9.10148e-05	0.000120097	5.88941e-05	0.000228285	4.78301e-06	9.9624e-05	4.9039e-05	5.43132e-05	0.000204399	9.97525e-05	0.000600135	0.000259353	9.31065e-05	0.000226522	1.26082e-05	2.47505e-05	0.000240337	0.000115847	1.76759e-06	0.000320299	4.796e-05	0.000178471	0.000156092	7.12022e-05	1.68361e-05
	THBS1	0.00127317	1.58176e-05	2.3424e-07	4.49485e-06	8.44634e-08	3.3882e-07	2.92824e-07	4.14675e-08	3.93459e-06	0.000198737	9.21583e-05	0.000146739	5.4708e-06	4.33472e-07	0.00412856	0.00273123	0.000242413	3.8157e-09	7.22736e-08	1.32786e-06	0.00766613	1.2283e-08	0.00126898	0.000612503	0.00453079	0.000319964	0.000217449	6.06443e-09	1.54958e-05	0.00447221	9.28018e-09	1.26323e-07	5.24619e-10	5.10515e-05	0.0138779	0.00620044	0.00518239	5.26513e-09	1.77048e-06	7.25503e-08	9.35902e-05	9.3885e-07	0.000183267	3.78093e-11	0.00405841	4.09063e-11	1.24204e-13	1.56279e-12
	V74	0.00335516	1.59116e-05	3.0429e-07	2.0383e-06	6.26966e-08	3.05409e-08	5.67688e-07	4.49074e-09	7.90448e-05	6.1366e-06	2.57887e-06	2.37278e-06	3.88571e-06	2.87651e-07	0.000879803	0.000174409	2.4163e-05	1.87483e-08	3.56606e-07	4.38193e-06	0.000791307	3.3244e-11	2.42033e-05	8.35686e-06	0.000393146	4.21108e-05	2.55414e-05	5.53817e-10	1.15028e-08	0.00106413	1.18681e-11	9.06516e-10	2.77739e-11	0.00026722	0.00161136	0.000460157	0.000146437	1.1512e-06	8.01418e-06	3.00376e-10	1.34528e-07	1.96982e-05	0.00127284	4.78075e-12	0.00155835	7.47814e-15	6.19859e-14	1.39243e-14
	SAA1	0.000114564	1.68187e-05	7.45309e-07	1.56599e-05	9.96424e-07	8.29266e-06	6.02996e-07	2.05933e-06	6.55137e-08	0.00111068	0.00120122	0.00150711	8.84487e-06	4.99733e-07	0.00242785	0.0064977	0.00275202	6.79536e-07	1.50958e-07	9.06371e-07	0.0121609	8.73206e-06	0.00312799	0.00367191	0.0115616	0.00127256	0.00027621	4.69714e-06	0.000854476	0.00796437	7.85379e-06	1.01759e-05	1.41506e-07	7.19781e-07	0.0194221	0.0177986	0.0182282	1.01593e-09	7.97457e-07	6.08037e-05	0.00249177	3.90625e-07	2.77444e-05	4.08654e-07	0.0146017	9.62251e-07	1.14024e-07	1.51453e-06
	ITIH2	0.00064362	1.80659e-05	2.15341e-07	4.72796e-06	1.41102e-07	6.51261e-07	4.82203e-07	8.88207e-08	1.5305e-06	0.000280683	0.000140625	0.000278167	1.39598e-06	1.50889e-07	0.00315182	0.00308677	0.000323638	3.08098e-09	1.37938e-08	3.87762e-07	0.00679711	1.96714e-08	0.00207932	0.00107269	0.00566202	0.000224803	0.00014217	1.32585e-08	4.15233e-05	0.00499798	5.03801e-08	7.85712e-08	8.26265e-10	1.03784e-05	0.0140315	0.00785184	0.00757704	1.81475e-09	5.29966e-07	2.0004e-07	0.000212162	5.58104e-07	3.81777e-05	4.79054e-11	0.00274844	4.42994e-10	3.84746e-12	1.03709e-10
	V77	0.000149282	1.89675e-05	0.000208155	7.98116e-05	0.000191562	3.98634e-05	0.000543997	0.00043614	0.00085308	2.87738e-06	2.48302e-06	1.31086e-05	0.000387231	0.00262636	1.91796e-05	6.62483e-07	2.48132e-07	0.000346731	0.00114611	0.00277226	4.89771e-06	0.000954537	2.57798e-05	1.1546e-05	2.2827e-07	4.34167e-06	0.000407916	0.00030794	5.19124e-05	4.06411e-09	0.000391632	0.00133974	0.00294338	0.00218945	9.50181e-07	1.6599e-07	3.42494e-06	0.00147135	2.27653e-05	0.00127149	2.90389e-05	1.31829e-05	0.000603807	0.000915475	2.1913e-07	0.00257973	0.00542277	0.00136274
	HP	0.00287408	2.16564e-05	6.48507e-06	7.19069e-06	4.85654e-07	3.62658e-07	3.13576e-05	2.5415e-07	0.000315092	4.22964e-06	3.50906e-06	6.62653e-06	2.0942e-06	2.66396e-06	0.000206504	3.48152e-05	1.63919e-07	8.04328e-08	1.41148e-06	1.91122e-05	0.000536118	8.32e-08	7.67542e-05	5.92044e-05	0.000124108	5.48436e-07	1.54939e-05	1.01296e-10	1.17186e-07	5.53569e-05	1.02566e-07	3.80565e-08	2.59923e-08	0.000257632	0.000302909	2.20809e-05	8.21873e-05	2.29172e-06	3.16681e-07	5.95985e-08	2.37129e-07	1.90194e-06	0.000226253	1.47205e-09	4.69818e-05	2.17782e-08	4.47623e-09	1.12958e-10
	V74	0.000232473	2.5871e-05	1.959e-07	6.4635e-06	2.30726e-07	1.86022e-06	2.34997e-06	7.84846e-08	2.98887e-07	0.000493102	0.000258532	0.000588017	7.17287e-07	5.31512e-08	0.00214842	0.00389598	0.00044086	5.75981e-09	4.85035e-09	4.6298e-08	0.00689609	9.35304e-08	0.00381828	0.00224318	0.00687231	0.000755702	8.67827e-05	5.84994e-08	0.000111457	0.00422536	1.70296e-07	8.35923e-08	1.01156e-09	2.70793e-06	0.0167409	0.0121928	0.0111956	2.34066e-10	2.36201e-07	1.38855e-07	0.000492866	3.15035e-07	1.08675e-05	2.27235e-10	0.00240767	1.48291e-09	7.5435e-11	4.79042e-09
	SPP1	0.00816034	3.70648e-05	2.17043e-05	9.4692e-06	3.36386e-07	1.8516e-06	1.13306e-05	3.92015e-06	0.000507774	6.00339e-05	2.5602e-05	4.45869e-05	0.000116514	1.70242e-05	0.0015056	0.000500996	1.7661e-05	1.96048e-07	8.39535e-06	0.000113554	0.00248632	3.48276e-06	0.000203547	2.46811e-05	0.000447738	0.000401139	0.000198357	1.66785e-07	7.78906e-06	0.000645465	9.14407e-07	7.1103e-06	1.00809e-06	0.00133631	0.00166729	0.000687208	0.000303288	2.56556e-06	9.31192e-05	4.19997e-06	2.30285e-05	8.25003e-06	0.00163974	7.90484e-07	0.00349314	5.60149e-07	3.03886e-08	1.26241e-08
	PAEP	4.9454e-05	5.21334e-05	7.86276e-05	4.47305e-05	0.000202859	0.000315587	0.000337156	0.000467687	4.43226e-05	0.000640101	0.000316397	0.00111294	0.000130714	0.000478908	0.000680671	0.000991026	0.000573956	0.000236169	0.000173618	0.000248228	0.000709568	0.000579801	0.00339357	0.00221603	0.00116618	0.000401995	0.00078447	0.000490341	0.0023031	0.000406397	0.000439046	0.000849354	0.000960537	9.72116e-05	0.00145358	0.00243471	0.0041309	0.000139288	0.000123485	0.00165059	0.00334532	5.15038e-06	4.0832e-05	0.000451835	0.000114574	0.00104397	0.00162346	0.0015861
	HBA	3.00209e-06	5.50167e-05	1.21697e-06	1.36103e-05	4.49304e-06	5.28016e-05	7.1797e-05	2.28502e-06	4.40528e-08	0.0019977	0.000888447	0.0026931	6.04597e-07	3.76151e-07	0.000712803	0.00727457	0.00147286	7.37294e-07	3.29199e-08	5.29497e-09	0.0048498	1.26969e-05	0.0141082	0.0144502	0.0085209	0.00310475	4.14859e-05	8.64724e-06	0.00209051	0.00647477	2.86254e-05	5.28399e-06	1.19721e-06	1.17033e-07	0.0143172	0.0197854	0.0236944	5.29277e-08	9.68397e-06	3.37047e-06	0.00524788	3.55177e-06	4.06515e-08	2.85882e-06	0.00106155	8.48533e-06	2.08379e-06	3.28052e-05
	GLYCAM1	0.000627863	7.53602e-05	0.000477145	4.89767e-05	0.000382023	0.000166122	0.00199045	0.000921009	0.00223942	3.66148e-05	2.38091e-05	7.32021e-05	0.00104221	0.00184466	7.14224e-05	2.38835e-05	0.000200379	0.00352621	0.00236558	0.00300175	6.43225e-05	0.000814214	3.22738e-05	5.84039e-05	2.49158e-05	9.63604e-05	0.000166978	0.000767566	8.00449e-05	6.27445e-05	0.00017419	0.00103459	0.00177456	0.00122568	3.33638e-05	4.06099e-05	5.30166e-05	0.00301106	0.000736566	0.00230427	4.24323e-05	4.07529e-05	0.00275965	0.00186466	0.000227501	0.00115545	0.00678537	0.00226644
	V79	0.000128046	0.000110043	0.000441981	3.61595e-05	0.000442069	0.000104732	0.00281766	0.000588371	0.00390054	4.5304e-07	8.53319e-07	1.11212e-06	0.000128456	0.000398095	5.40705e-08	2.6133e-08	1.47927e-05	0.00495344	0.00167976	0.00103562	5.33644e-08	0.000255384	1.83446e-08	3.94857e-06	3.14277e-07	2.08349e-06	7.70618e-07	0.000676967	2.16055e-06	1.09524e-06	0.000239492	0.000118227	0.000982557	0.000216633	6.66836e-09	3.30275e-08	1.93843e-08	0.0210407	0.000724146	0.000696575	1.72257e-07	0.00200187	0.00117566	0.00317679	8.21713e-06	0.00216909	0.0155912	0.00694701
	SERPINF1	0.00717998	0.000126243	2.74916e-06	5.63158e-05	1.60902e-06	2.96511e-06	1.62134e-06	3.62534e-07	3.95459e-05	0.000562073	0.000380705	0.000464643	4.30203e-05	2.38228e-06	0.0103398	0.00642201	0.00122721	1.53753e-07	1.15903e-06	2.08408e-05	0.015173	9.57818e-08	0.0018036	0.000706853	0.0109414	0.00156548	0.000705613	2.72328e-07	3.21357e-05	0.0104892	2.6184e-08	5.37931e-07	4.60275e-09	0.000327669	0.0299908	0.0156458	0.00992539	1.31074e-07	1.3943e-05	1.47325e-06	0.000171188	8.09046e-06	0.00227738	6.65586e-10	0.0198486	6.75211e-11	2.56814e-11	2.44327e-10
	C6	0.00454388	0.000207939	3.05369e-06	3.29907e-05	1.26919e-06	3.13895e-06	1.73194e-05	1.98126e-07	6.08091e-05	0.00048206	0.000220815	0.000414222	1.81678e-05	1.21037e-06	0.00603779	0.00483576	0.000790167	1.63341e-07	4.6464e-07	3.68947e-06	0.0117065	4.24584e-08	0.00215196	0.0012186	0.00791342	0.00175257	0.00020952	8.11092e-08	1.64217e-05	0.00983792	8.91977e-09	7.96268e-08	1.2879e-09	0.000194909	0.0230863	0.0129561	0.00761786	3.91315e-07	1.34894e-05	3.96509e-08	8.7535e-05	1.25343e-05	0.000897925	3.31573e-10	0.00968047	1.61982e-11	1.69383e-11	1.79452e-10
	SDF4	0.00634794	0.000250825	0.000972964	0.000408034	0.000976279	4.54716e-05	0.000833454	0.000709588	0.0203627	1.56584e-07	5.60249e-07	1.15751e-07	0.00207407	0.00545763	3.94142e-05	2.74315e-08	2.33601e-06	0.0038435	0.0102679	0.017413	7.97334e-07	0.000186004	7.61541e-09	3.02446e-08	8.79224e-08	6.59287e-07	0.000403836	0.000629536	1.28729e-07	3.48492e-07	0.000116887	0.000520754	0.00224433	0.0206498	8.51089e-08	3.03404e-09	2.19157e-09	0.0348746	0.00106987	0.000723158	1.06282e-08	0.00483312	0.0344607	0.00142111	1.74818e-05	0.00095029	0.00622103	0.000989869
	HBB	0.000606701	0.000276744	2.03148e-05	0.000330925	5.27266e-05	0.000217234	7.18796e-05	1.12413e-05	3.46269e-06	0.00334165	0.0042819	0.0056445	1.03512e-05	2.0699e-06	0.00306021	0.0125971	0.00420762	1.36174e-05	2.18798e-06	5.05444e-06	0.0133081	4.23091e-05	0.0102798	0.0124817	0.0259788	0.00236206	0.000313373	4.10622e-05	0.00196262	0.0127546	8.5556e-05	1.28287e-05	1.52363e-06	7.90984e-06	0.0320049	0.0284936	0.0348081	8.01057e-07	2.03516e-05	0.000133131	0.0044664	5.3246e-05	0.000111621	4.29696e-06	0.0140015	7.77168e-06	5.4973e-06	4.77036e-05
	CSN3	3.68168e-05	0.00049459	0.000560803	0.00148269	0.00116948	0.00351277	0.000433036	0.00351183	7.57224e-06	0.0237556	0.0218788	0.0330896	0.00123043	0.00146923	0.0082447	0.034679	0.0230025	0.00129306	0.000523927	0.000377402	0.0302713	0.0135	0.0525069	0.0554972	0.0354402	0.0145312	0.00889007	0.00789445	0.0768572	0.018418	0.0148273	0.0169507	0.00631435	5.03956e-05	0.0378964	0.0524034	0.0918855	5.99719e-05	0.000632841	0.0255364	0.104735	0.000100126	3.28217e-05	0.00869869	0.0151011	0.021663	0.00743949	0.0169771
	FETUB	0.000338062	0.000595436	0.00489264	0.00101312	0.00718836	0.00190958	0.011212	0.00836436	0.0161208	7.66264e-06	1.94125e-05	1.16899e-05	0.00295975	0.0119344	1.00768e-06	1.2842e-07	5.26285e-05	0.0347173	0.0255412	0.0150169	3.35075e-08	0.00854961	6.19642e-07	7.88127e-06	1.15078e-07	3.25123e-05	0.000170512	0.0181663	0.000151804	7.96985e-07	0.0108865	0.00729359	0.0339087	0.00686593	2.90226e-09	3.35179e-08	2.50639e-08	0.113044	0.0110421	0.00998796	2.92432e-05	0.0295255	0.00721502	0.057081	6.1974e-06	0.0537627	0.133452	0.0832698
	CSN1S1	0.00066441	0.000929398	0.000753157	0.00343496	0.00182114	0.00359863	0.000153964	0.00361623	3.56599e-05	0.0349235	0.0306344	0.0392713	0.00465832	0.00411349	0.0398642	0.06837	0.0440371	0.00136321	0.0013724	0.00195918	0.0641493	0.0104291	0.0689297	0.0451038	0.0637468	0.0293997	0.0369707	0.0102077	0.0754517	0.0410238	0.00816199	0.0231296	0.00697518	0.000995875	0.0917903	0.102904	0.135825	8.00842e-05	0.0015594	0.028031	0.117983	0.00021237	0.00100429	0.00549896	0.0474379	0.0106633	0.0033852	0.00810617
	V87	0.000828367	0.00122531	0.00905954	0.00242911	0.0149256	0.00377862	0.0145073	0.0151677	0.0273192	2.54758e-05	5.66461e-05	2.84354e-05	0.00807312	0.0281718	8.70615e-06	7.21998e-07	0.000193837	0.0638979	0.0544927	0.0339506	1.90391e-07	0.0150521	2.16184e-06	1.57138e-05	5.24786e-07	8.45969e-05	0.000831966	0.0333198	0.000372041	3.87789e-06	0.0178428	0.0172041	0.063214	0.018405	2.94248e-08	1.5194e-07	1.46367e-07	0.170272	0.0228655	0.0197847	8.30918e-05	0.0521314	0.018117	0.0910355	2.18229e-05	0.0829116	0.184511	0.116251
	JMJD1C	0.00127537	0.00133558	0.0089783	0.00217012	0.0109923	0.00260438	0.0130142	0.0160098	0.0310458	1.63973e-05	4.13083e-05	2.17572e-05	0.00609218	0.0213828	8.33693e-06	3.70631e-07	8.06918e-05	0.0389232	0.0359862	0.0282775	1.93726e-07	0.0125537	1.56626e-06	9.66358e-06	2.80556e-07	4.21374e-05	0.000692834	0.0249422	0.00027471	1.86821e-06	0.0181871	0.0120914	0.0496926	0.0148058	1.5043e-08	9.95671e-08	5.29175e-08	0.13707	0.012297	0.0158887	6.04332e-05	0.0419101	0.0138994	0.0664076	1.28076e-05	0.0737549	0.152444	0.0918711
	KRT79	0.000837983	0.00208358	0.00287885	0.00518281	0.00258167	0.0198476	0.0010227	0.00945399	4.7252e-05	0.0756233	0.0825758	0.0788287	0.00442436	0.00202575	0.0245756	0.11045	0.0501035	0.00194166	0.0012531	0.000905466	0.0698134	0.0445178	0.121581	0.085106	0.0943465	0.0738624	0.0240992	0.0227055	0.187847	0.064686	0.0799674	0.0374357	0.0144721	0.000476609	0.091248	0.161233	0.155487	8.48126e-05	0.00995482	0.0445143	0.259575	0.00388309	0.000292218	0.0350751	0.078602	0.0624734	0.0108396	0.045509
	SIL1	0.0915521	0.00208716	0.000764378	0.000935841	0.000335298	3.63642e-05	0.00051132	0.000137832	0.0282316	8.4697e-05	4.77255e-05	4.21811e-05	0.00413695	0.00226548	0.0119656	0.000564285	0.00033089	0.000353231	0.00270781	0.0122011	0.00358836	6.81868e-06	7.69469e-05	2.26155e-05	0.000966437	0.00047588	0.00355093	2.69248e-05	7.63616e-07	0.00178888	7.64846e-07	5.96361e-05	4.66794e-05	0.0451931	0.00370062	0.00060507	0.000263336	0.00433504	0.00149515	6.23755e-05	1.01894e-06	0.00132425	0.0973176	6.08853e-06	0.00766924	6.57864e-07	1.25884e-05	4.94443e-07
	BTN1A1	0.0358113	0.00214183	0.00638733	0.00221726	0.0055318	0.000625105	0.0050211	0.00489557	0.0677569	3.55414e-05	3.09491e-05	3.13476e-05	0.0145012	0.0252318	0.00152939	2.18979e-05	0.000224093	0.0181889	0.0387607	0.0673583	0.000147432	0.00115199	7.19627e-06	1.1979e-05	5.76681e-05	6.74971e-05	0.00399521	0.00282024	1.51212e-05	6.04828e-05	0.000386665	0.00392009	0.00883108	0.0658844	5.98787e-05	7.09278e-06	9.8312e-06	0.0756059	0.00689012	0.00703222	3.01019e-06	0.00743744	0.112114	0.00449357	0.00072903	0.00261676	0.0169591	0.00267545
	B4GALT1	0.0529738	0.00282708	0.00329111	0.00541406	0.0022964	0.00135662	0.0017496	0.0031008	0.00901332	0.00608257	0.00374722	0.00683209	0.0247658	0.0206723	0.0619502	0.0135877	0.00340263	0.00120434	0.00878754	0.0300455	0.0344288	0.0040045	0.016358	0.00285002	0.00987358	0.0165464	0.0633429	0.00264393	0.00429104	0.00365009	0.000970258	0.0118849	0.00477655	0.0717142	0.0386381	0.0176321	0.0182532	0.000898773	0.00184251	0.00658369	0.00740631	0.000314239	0.0654219	0.000704059	0.0200208	0.000840086	0.00107312	0.000331701
	C7	0.0939997	0.0044542	0.000397022	0.00202929	0.000172198	0.000122313	0.000395285	4.3561e-05	0.00555107	0.00371636	0.00259889	0.00308253	0.00182356	0.000410072	0.0648449	0.0237843	0.00424391	2.66844e-05	0.000217294	0.00171619	0.0705906	7.3482e-06	0.0102664	0.00493482	0.0382324	0.00655033	0.00908169	6.30323e-06	0.000129008	0.0357764	1.37193e-06	2.40783e-05	1.73402e-06	0.0151745	0.0935186	0.037427	0.0287835	7.6461e-05	0.000354062	1.91069e-05	0.000448181	0.00029971	0.0374346	8.55729e-08	0.0538929	1.40952e-08	2.08967e-08	5.84417e-09
	LGB	0.01027	0.00608318	0.0421705	0.0127099	0.0387356	0.0188118	0.0351342	0.0520185	0.0893073	0.000634056	0.00136302	0.000499496	0.0358766	0.0772974	0.000355198	8.98574e-05	0.00132256	0.108911	0.119981	0.0974104	4.63765e-05	0.0602734	9.98399e-05	0.000296643	4.49907e-05	0.00102835	0.00729762	0.0768725	0.00398303	0.000299418	0.0771532	0.0654872	0.149424	0.0727959	7.06435e-06	1.95516e-05	1.11218e-05	0.25397	0.0919578	0.0595821	0.00162268	0.161979	0.0616643	0.213792	0.00139556	0.201798	0.268105	0.191032
	V100	0.131177	0.00665531	0.00108635	0.0018254	0.000355043	0.00023276	0.00097051	0.000146642	0.018718	0.00290197	0.00193805	0.00183804	0.00341734	0.000741257	0.0521463	0.0174049	0.00642907	0.000240378	0.000931102	0.00410164	0.0555815	9.48702e-06	0.00396568	0.00359419	0.0342584	0.00446457	0.00571299	1.40123e-05	5.84295e-05	0.051806	2.66934e-06	3.64639e-05	5.23733e-06	0.0208717	0.063572	0.0241956	0.0150297	0.0012598	0.00229157	5.11514e-05	0.000144832	0.00246113	0.068128	1.79255e-06	0.0700565	1.47694e-07	4.42923e-07	6.21342e-08
	NUCB2	0.0281128	0.0078245	0.0257378	0.0135745	0.0275851	0.00435715	0.038042	0.0258407	0.1229	9.47899e-05	0.000180915	0.000132646	0.0258476	0.0778044	0.000866489	1.19012e-05	7.32945e-05	0.0460416	0.0852006	0.112606	7.99159e-05	0.0160942	5.8393e-05	9.32895e-05	1.35295e-05	0.000129431	0.00891638	0.0186501	0.000248698	4.13282e-06	0.0106744	0.0203739	0.0617977	0.104717	1.11544e-05	2.02505e-06	6.74714e-06	0.161417	0.00917845	0.0200873	5.54291e-05	0.015516	0.0846296	0.0343149	4.6675e-05	0.039032	0.112415	0.0380711
	CATHL2	0.0119199	0.00793181	0.0183126	0.00975894	0.0198517	0.00767546	0.0472635	0.0145668	0.0532656	0.000362512	0.000915425	0.00100649	0.00208739	0.0134741	0.000252168	7.74633e-05	0.000103648	0.0220493	0.0193296	0.0247594	0.000207697	0.0090253	0.00067492	0.00321172	0.000393747	8.35977e-06	0.00109214	0.00524472	0.000823684	8.51028e-05	0.0186296	0.00381061	0.0190477	0.0121534	6.21362e-05	1.64432e-05	0.000196623	0.0864747	0.00251952	0.013537	0.000265722	0.0218482	0.00909391	0.0146262	3.49175e-05	0.0338925	0.0685155	0.0307499
	APCS	0.168557	0.00822848	0.00125336	0.00313383	0.000500319	0.000243802	0.000704574	0.000139069	0.0232901	0.00321487	0.00210445	0.00157114	0.00550265	0.00133593	0.0747883	0.0199309	0.00665987	0.000215566	0.00147508	0.00620107	0.0548869	9.41957e-06	0.00451373	0.00200416	0.0305009	0.00724101	0.0119417	2.8427e-05	5.91639e-05	0.0558786	3.55582e-06	6.02149e-05	1.12296e-05	0.0467494	0.0716449	0.0271766	0.013475	0.00153608	0.00414373	3.03602e-05	0.000181314	0.005798	0.104744	2.39068e-06	0.0762014	1.63554e-07	2.83254e-07	6.06672e-08
	C1S	0.173973	0.00879312	0.00137305	0.00342011	0.000549233	0.000261263	0.00075346	0.000155767	0.0245414	0.0034569	0.00224316	0.00167417	0.00600809	0.00146021	0.0780929	0.0209089	0.00724991	0.000246017	0.00162409	0.00662907	0.0568881	1.06118e-05	0.00472508	0.00210295	0.031775	0.00753256	0.0127478	3.17398e-05	6.70174e-05	0.0572633	4.16637e-06	6.84129e-05	1.30017e-05	0.0490181	0.0745403	0.0282741	0.0142354	0.00151941	0.00432615	3.44811e-05	0.00019292	0.00578047	0.109155	2.76713e-06	0.0785178	2.02389e-07	3.40984e-07	7.65803e-08
	V99	0.179564	0.0094511	0.00151819	0.00389889	0.000644801	0.000302988	0.000730608	0.000176814	0.0262582	0.00383637	0.00252285	0.00187519	0.00678979	0.00175265	0.0844431	0.0226332	0.00806389	0.000295338	0.00193544	0.00764674	0.0600275	1.28641e-05	0.00513769	0.00231574	0.0343277	0.00838301	0.0146628	4.08847e-05	7.80813e-05	0.061985	4.69744e-06	8.73379e-05	1.70757e-05	0.054103	0.0789816	0.0299377	0.0153309	0.00199602	0.00502282	4.35353e-05	0.000227016	0.00721456	0.118685	3.75664e-06	0.0836636	2.8276e-07	4.46132e-07	1.00747e-07
	LOC515150	0.143602	0.0117253	0.0018861	0.00302384	0.000815378	0.000600624	0.00267465	0.000248175	0.0246247	0.0052136	0.00320119	0.00391637	0.00379303	0.000839476	0.0552215	0.0248986	0.0118768	0.000637515	0.00133211	0.00461794	0.0625122	1.77944e-05	0.00695445	0.00674971	0.0519633	0.00851861	0.00519386	3.77731e-05	0.0001285	0.0704192	4.85556e-06	4.31988e-05	9.80677e-06	0.0215462	0.0834376	0.0368611	0.0244877	0.00222837	0.00399333	0.000101701	0.00026377	0.00386162	0.0749209	4.50457e-06	0.0861079	3.64696e-07	2.59064e-06	6.82298e-07
	CATHL4	0.0312865	0.0206487	0.021637	0.0137624	0.0176039	0.00844299	0.0724873	0.013385	0.0673699	0.00173119	0.00296501	0.00459113	0.00170537	0.00781086	0.00157245	0.000969904	0.000491639	0.0132967	0.00901288	0.0164353	0.00360191	0.00579025	0.00443964	0.0169806	0.00454621	5.77675e-05	0.001207	0.00188953	0.0013937	0.00118513	0.0102539	0.00154295	0.00685326	0.00793735	0.0015503	0.000463598	0.00297209	0.0443187	0.000959385	0.00942576	0.000585404	0.00764874	0.00806881	0.00399215	0.000422608	0.0125029	0.0285383	0.0115625
	CATHL6	0.133051	0.0303689	0.0150155	0.0260196	0.0122399	0.00443398	0.0280944	0.00399444	0.0789825	0.00331955	0.00467488	0.00459235	0.00354299	0.00776608	0.0208321	0.00535564	0.000890395	0.00295377	0.00688504	0.0203455	0.0153923	0.0011329	0.0104163	0.00886504	0.0119357	0.000566914	0.00955012	0.000639703	0.000619484	0.00705973	0.00249364	0.000589402	0.00184385	0.0525269	0.0148826	0.0035768	0.00749932	0.0182477	0.00189499	0.0012721	0.000579784	0.0167267	0.045132	0.000358889	0.0037842	0.00106434	0.00184149	0.000688673
	LBP	0.0193969	0.0340297	0.0386087	0.0637604	0.0493145	0.0853734	0.0306502	0.0872982	0.0039086	0.227709	0.230821	0.30692	0.0534445	0.0477019	0.148805	0.256418	0.207935	0.0414849	0.0253709	0.0360277	0.26192	0.174243	0.341188	0.283293	0.249241	0.151838	0.16236	0.109353	0.391373	0.149546	0.181999	0.167517	0.0900251	0.011702	0.295245	0.312463	0.436524	0.00278861	0.0105543	0.271088	0.455122	0.00628697	0.0122799	0.075747	0.184269	0.162218	0.0943634	0.137167
	V110	0.00514802	0.0385263	0.0281415	0.034896	0.0430607	0.0974438	0.086256	0.0443927	0.0042626	0.131624	0.150918	0.217764	0.005697	0.00641023	0.020212	0.144584	0.128202	0.0451715	0.00784383	0.00545262	0.109746	0.078861	0.192412	0.358736	0.23368	0.0673247	0.00899955	0.0543993	0.20016	0.113323	0.0988408	0.0297971	0.0249682	0.000320992	0.14516	0.201102	0.304211	0.0142446	0.013712	0.128209	0.208515	0.0105667	0.0015656	0.0541488	0.0879376	0.0804764	0.0991043	0.154047
	XDH	0.169716	0.0426836	0.0872513	0.0683543	0.105944	0.0479576	0.0531674	0.104414	0.174333	0.0421563	0.025095	0.039382	0.245284	0.328448	0.180675	0.0431129	0.0611698	0.14792	0.262793	0.347947	0.0554659	0.0816772	0.0497075	0.0180363	0.0280588	0.0564797	0.281586	0.117985	0.0432745	0.0364577	0.0372836	0.20361	0.204277	0.419007	0.0627914	0.0342259	0.0425057	0.192128	0.129873	0.143258	0.0449375	0.064162	0.362457	0.0930391	0.0528103	0.0822167	0.137708	0.0614273
	APOH	0.135421	0.0845355	0.0225358	0.0212893	0.0154759	0.0176102	0.113793	0.00760807	0.0812764	0.0415986	0.0259989	0.056879	0.00502642	0.00482691	0.0636748	0.0845039	0.0335195	0.00772607	0.00372955	0.007548	0.135786	0.00177164	0.0982976	0.149345	0.149202	0.0273585	0.00574359	0.000928496	0.00710833	0.133335	0.00106232	0.000538256	0.000842813	0.0143732	0.158645	0.10975	0.136812	0.0186632	0.00828349	0.00194392	0.00825591	0.00648513	0.0237366	0.000414801	0.0534194	0.000378181	0.00157088	0.00100414
	SAA3	0.118723	0.0852128	0.0560107	0.0293587	0.0338443	0.0516356	0.133547	0.0470621	0.0857046	0.0802107	0.0801456	0.113948	0.0297567	0.0160993	0.0633421	0.111178	0.120223	0.0669541	0.0253011	0.031227	0.215318	0.0284941	0.0783038	0.237846	0.240132	0.0482467	0.0127227	0.0128896	0.0382908	0.180732	0.0167412	0.0130793	0.00755286	0.00847552	0.168379	0.143321	0.1789	0.0490501	0.0198134	0.0598692	0.0333924	0.012905	0.054358	0.0151727	0.200502	0.0123535	0.0278792	0.0179402
	FGFBP1	0.418135	0.121984	0.0813844	0.0685598	0.0489149	0.030184	0.0536239	0.0436927	0.279689	0.0836563	0.0494158	0.0688199	0.205562	0.11938	0.410076	0.159544	0.136273	0.0539089	0.119557	0.231138	0.29515	0.0121683	0.0830225	0.0459805	0.199429	0.124034	0.220684	0.0171015	0.0154553	0.245656	0.00409915	0.0363318	0.0170784	0.394614	0.324804	0.175984	0.138066	0.0852019	0.0961619	0.0363408	0.0208269	0.0779798	0.44641	0.00552904	0.347008	0.00254043	0.00567237	0.00128823
	CATHL1	0.218726	0.1458	0.118314	0.103347	0.0826701	0.0753127	0.229437	0.0660141	0.209574	0.0610126	0.0726723	0.0942926	0.019248	0.0389942	0.0601947	0.0645792	0.0178204	0.0418202	0.0373267	0.0676894	0.123721	0.0401809	0.126956	0.196958	0.133764	0.00751303	0.0263246	0.0102706	0.0370515	0.0619818	0.0621422	0.0154869	0.0285201	0.0556855	0.0891552	0.0430334	0.112877	0.0782273	0.0144365	0.0499998	0.0284232	0.0362081	0.0457978	0.0171514	0.0289982	0.043976	0.048662	0.0295995
	NPC2	0.380134	0.150902	0.130799	0.137178	0.116103	0.0454139	0.0829636	0.0771911	0.380025	0.0689425	0.065214	0.0569764	0.287931	0.216818	0.377792	0.113389	0.179326	0.162525	0.234502	0.379737	0.227124	0.0294245	0.0449933	0.0277726	0.134108	0.0851529	0.279295	0.053971	0.0134991	0.253019	0.0111325	0.0671718	0.0484818	0.491431	0.232316	0.119712	0.0894956	0.15778	0.135877	0.073606	0.0155347	0.123016	0.282148	0.0200801	0.403146	0.00801144	0.0290002	0.00876409
	V110	0.051538	0.156321	0.118572	0.138114	0.129385	0.192992	0.302272	0.131429	0.0555019	0.230581	0.244562	0.347311	0.0183987	0.0465464	0.0944404	0.217205	0.0744448	0.0532656	0.0258613	0.0285474	0.244243	0.157536	0.48008	0.406559	0.311225	0.0535548	0.0619736	0.0541339	0.299878	0.118445	0.24465	0.0638992	0.0825176	0.0121595	0.242233	0.223371	0.430869	0.0338031	0.0100747	0.130618	0.303965	0.0233932	0.00386891	0.0577066	0.0280387	0.176801	0.134637	0.152325
	ENO1	0.480411	0.164048	0.0772449	0.106039	0.0553993	0.0388969	0.0824918	0.0278022	0.233355	0.080976	0.0792529	0.0886034	0.0556664	0.0395803	0.274738	0.157024	0.074542	0.027546	0.0459263	0.112995	0.298989	0.00719236	0.114581	0.130742	0.286862	0.0329209	0.0931306	0.00507649	0.0143007	0.215791	0.00633598	0.00784006	0.00514005	0.171766	0.316001	0.15198	0.194449	0.0550617	0.0249362	0.0238238	0.0163118	0.0561193	0.295509	0.00157386	0.223259	0.00173641	0.00339401	0.00118916
	RNASE1	0.459647	0.213774	0.252543	0.183003	0.17591	0.170531	0.262359	0.207885	0.358045	0.244802	0.170632	0.256446	0.386033	0.343786	0.4701	0.270491	0.173127	0.167228	0.285817	0.385277	0.390998	0.190327	0.325994	0.184037	0.258683	0.319306	0.428369	0.134571	0.172806	0.186451	0.11131	0.247627	0.187962	0.451596	0.39325	0.283469	0.278236	0.148563	0.160482	0.18235	0.194782	0.113655	0.495154	0.0947985	0.273273	0.100842	0.117611	0.0637735
	IDH1	0.353786	0.214762	0.105494	0.125918	0.078177	0.050276	0.0915161	0.049606	0.341216	0.14957	0.0913044	0.1192	0.216923	0.15369	0.450254	0.289675	0.188123	0.0566488	0.129859	0.24462	0.450418	0.0133795	0.193713	0.118183	0.315684	0.169496	0.285317	0.0188532	0.02797	0.390035	0.0041359	0.0397898	0.0219684	0.463153	0.495157	0.303801	0.283226	0.0990196	0.112927	0.0307156	0.0392308	0.0752591	0.444961	0.00524787	0.385479	0.00217497	0.00448607	0.00139616
	RNASE4	0.467914	0.2319	0.158691	0.157015	0.122508	0.0875287	0.121349	0.113449	0.328717	0.214432	0.171036	0.200506	0.26138	0.166386	0.465669	0.338811	0.380281	0.168088	0.181282	0.265569	0.490332	0.0480703	0.171926	0.221074	0.426298	0.223062	0.231649	0.0603552	0.0757792	0.486404	0.0176644	0.0894331	0.0464015	0.274826	0.498077	0.348622	0.35269	0.179161	0.163742	0.137985	0.0823191	0.110217	0.49039	0.0354528	0.41892	0.0197641	0.0341004	0.0167766
	V115	0.162667	0.239848	0.28574	0.323061	0.369138	0.259945	0.251712	0.323454	0.272264	0.217205	0.223496	0.195549	0.325185	0.380792	0.177169	0.182581	0.309489	0.435115	0.420354	0.34796	0.128234	0.351723	0.158921	0.122714	0.148644	0.317224	0.271279	0.487743	0.285605	0.192498	0.309995	0.417561	0.473187	0.341209	0.151369	0.191627	0.163729	0.442108	0.430124	0.385348	0.266518	0.308315	0.327129	0.481685	0.232149	0.446071	0.453552	0.417479
	CSN1S2	0.419494	0.249168	0.3107	0.359896	0.276957	0.242114	0.179509	0.35279	0.285077	0.41277	0.370211	0.405971	0.490662	0.495031	0.402602	0.475178	0.336994	0.221861	0.372826	0.493024	0.430809	0.410103	0.481794	0.300781	0.41047	0.4742	0.354054	0.349866	0.463089	0.285282	0.258301	0.44448	0.434332	0.462234	0.464913	0.474358	0.49163	0.133257	0.227465	0.484115	0.499953	0.0639189	0.449709	0.289924	0.471488	0.318293	0.268573	0.238549
	PTGDS	0.226979	0.255322	0.164136	0.185075	0.0977484	0.071478	0.130098	0.0895797	0.419711	0.175614	0.142574	0.16273	0.304929	0.188394	0.404289	0.309879	0.177375	0.0641216	0.158315	0.340062	0.458542	0.0380025	0.206737	0.129812	0.36698	0.230966	0.364135	0.0322788	0.0417428	0.340845	0.014146	0.0671072	0.0313943	0.476756	0.470945	0.341597	0.294177	0.0819204	0.105624	0.0699892	0.0562458	0.0655589	0.327897	0.00881624	0.472255	0.00474211	0.00909792	0.00249879
	SCGB1D	0.498225	0.352863	0.196884	0.226803	0.156322	0.132043	0.240052	0.156518	0.323338	0.201683	0.226865	0.196481	0.183289	0.103434	0.324142	0.232435	0.257404	0.136531	0.112228	0.154249	0.37285	0.0933694	0.188921	0.191753	0.310706	0.266114	0.195583	0.093618	0.100175	0.34076	0.0980065	0.0589504	0.0536165	0.2066	0.350796	0.331839	0.23207	0.0953193	0.061477	0.0838758	0.111063	0.15926	0.353398	0.0438695	0.403051	0.0493014	0.0616405	0.0650534
	V119	0.340315	0.39264	0.467233	0.344554	0.496373	0.351793	0.38945	0.38242	0.400641	0.177898	0.205241	0.244378	0.451872	0.476683	0.130482	0.0837679	0.27627	0.310882	0.430256	0.402578	0.137985	0.458738	0.10723	0.20145	0.099807	0.113545	0.238156	0.490613	0.26294	0.10046	0.485412	0.478591	0.428054	0.317344	0.0736967	0.0709279	0.109691	0.389724	0.185791	0.321326	0.166694	0.254402	0.43771	0.446743	0.171163	0.369837	0.204891	0.336409
	CSN2	0.345506	0.419321	0.361243	0.445892	0.385915	0.303918	0.189398	0.364628	0.468166	0.496683	0.435035	0.453287	0.397149	0.43153	0.209904	0.37869	0.398109	0.37117	0.493658	0.384638	0.301148	0.277679	0.498422	0.373882	0.361117	0.473681	0.273528	0.361841	0.381319	0.3813	0.143238	0.472455	0.369063	0.323922	0.273916	0.35136	0.363018	0.357001	0.416645	0.454349	0.424715	0.222873	0.273253	0.234748	0.309413	0.183524	0.202059	0.167603
	PRDX4	0.165684	0.460529	0.360918	0.345136	0.437943	0.480555	0.383877	0.328063	0.268224	0.484747	0.448485	0.47374	0.232748	0.203714	0.184066	0.473739	0.376212	0.439589	0.299072	0.171939	0.325132	0.381823	0.436921	0.389818	0.471947	0.366737	0.113601	0.489575	0.46628	0.473928	0.327422	0.26598	0.309875	0.1197	0.434755	0.43276	0.467305	0.473149	0.493336	0.363889	0.436489	0.422537	0.216822	0.494189	0.493373	0.363794	0.439247	0.336256
	V122	0.307866	0.392562	0.447263	0.455466	0.491997	0.446795	0.34992	0.421382	0.415029	0.49193	0.474909	0.464976	0.280218	0.244049	0.267571	0.494063	0.372095	0.495639	0.289316	0.219514	0.311789	0.400923	0.468979	0.470844	0.48774	0.272163	0.190056	0.422056	0.48828	0.449141	0.409606	0.263738	0.367842	0.219163	0.447862	0.362446	0.48307	0.469671	0.471548	0.342313	0.483847	0.396316	0.303421	0.488792	0.463216	0.404513	0.419157	0.287852
	CFD	0.376326	0.38368	0.448903	0.378403	0.331566	0.313516	0.377815	0.463707	0.484129	0.328467	0.342563	0.326935	0.42273	0.435869	0.488059	0.340949	0.216164	0.226603	0.333047	0.477561	0.431766	0.403341	0.393555	0.297298	0.339142	0.217523	0.483235	0.272099	0.357514	0.269868	0.493547	0.392802	0.382955	0.48797	0.354067	0.322095	0.30961	0.225376	0.254988	0.375927	0.359049	0.241034	0.411912	0.278443	0.325717	0.386646	0.303034	0.258006
	AGT	0.37743	0.305887	0.397963	0.482273	0.385082	0.346532	0.230099	0.35504	0.454408	0.350207	0.371098	0.303935	0.434238	0.387139	0.374451	0.383698	0.207723	0.271236	0.469728	0.389054	0.404747	0.427307	0.439861	0.204801	0.283281	0.366399	0.255483	0.375981	0.350949	0.297297	0.471476	0.460674	0.489668	0.181422	0.406653	0.307765	0.301763	0.361306	0.459411	0.317832	0.411895	0.46388	0.350393	0.379699	0.322554	0.40743	0.262969	0.229972
	FOLR1	0.267597	0.281691	0.202604	0.414811	0.344464	0.314758	0.0775073	0.237249	0.14018	0.416763	0.495662	0.333388	0.3627	0.256031	0.475547	0.478234	0.288598	0.373091	0.324187	0.2727	0.374775	0.26159	0.268615	0.252039	0.493139	0.437812	0.473755	0.439671	0.407561	0.304389	0.345459	0.345359	0.281139	0.306453	0.476101	0.38758	0.438179	0.336877	0.443339	0.336753	0.487962	0.286258	0.484865	0.408679	0.248303	0.28574	0.260486	0.416446
	UBC	0.484702	0.278255	0.348065	0.237904	0.226714	0.247152	0.367188	0.391508	0.398738	0.247906	0.267372	0.2867	0.281349	0.281057	0.326136	0.246336	0.146554	0.171356	0.214244	0.33298	0.358358	0.326562	0.313926	0.304576	0.276766	0.131039	0.310976	0.16408	0.27266	0.196283	0.412175	0.26225	0.245105	0.263163	0.267149	0.239931	0.267466	0.152462	0.14616	0.330496	0.261548	0.109839	0.243383	0.189097	0.213945	0.29244	0.241647	0.175515
	V127	0.118816	0.246432	0.426213	0.30821	0.414937	0.456541	0.449807	0.458501	0.239627	0.422997	0.439633	0.443537	0.394304	0.366006	0.156607	0.331956	0.430385	0.463403	0.435137	0.295682	0.211045	0.321036	0.32675	0.430512	0.306256	0.402836	0.252785	0.30662	0.368094	0.273793	0.276898	0.394408	0.384581	0.189919	0.219519	0.363626	0.285583	0.455731	0.348953	0.392675	0.381229	0.370286	0.205223	0.196299	0.348728	0.200083	0.230191	0.179668
	CALM	0.40747	0.202597	0.318019	0.299531	0.224665	0.231921	0.212607	0.293991	0.315904	0.261975	0.293248	0.287368	0.363041	0.402189	0.388708	0.289949	0.147585	0.190569	0.334262	0.418072	0.420175	0.357744	0.314672	0.349416	0.281229	0.118272	0.438407	0.191728	0.295224	0.218851	0.359798	0.415606	0.312757	0.428532	0.311864	0.187699	0.293459	0.264114	0.232882	0.345476	0.297534	0.26935	0.342422	0.27272	0.278837	0.345378	0.217389	0.142669
	LALBA	0.0318008	0.0770188	0.0323613	0.043849	0.0296531	0.0381349	0.0740601	0.0220153	0.0299656	0.0638657	0.0600793	0.0696535	0.0161253	0.010022	0.0305982	0.0731599	0.0875836	0.0340514	0.0144753	0.007449	0.0714816	0.0247757	0.0708288	0.125127	0.0880396	0.0760205	0.0123486	0.0280553	0.0502426	0.152798	0.0521738	0.0141617	0.0135286	0.0126254	0.0845751	0.0810062	0.0823347	0.047204	0.051295	0.0143213	0.0537346	0.181796	0.0181248	0.0342989	0.107436	0.0403049	0.0299433	0.045265
	HSPA8	0.0936536	0.0655396	0.0488921	0.0919808	0.0467169	0.0586273	0.0554542	0.034595	0.0641811	0.0442741	0.0686118	0.0423887	0.0287784	0.0401982	0.0552624	0.0569153	0.0137981	0.0175486	0.0321352	0.0374211	0.0511967	0.0561916	0.0805951	0.0475274	0.0474537	0.0481343	0.061978	0.0431808	0.048444	0.0307989	0.0832994	0.0307771	0.049271	0.093425	0.0522715	0.0650211	0.0477403	0.0428473	0.0497372	0.0170848	0.0577573	0.0667214	0.0473187	0.0507728	0.0249725	0.0558449	0.0323717	0.0606223
	PSAP	0.108794	0.0360352	0.0365822	0.0573885	0.0261983	0.0227919	0.0119004	0.0285134	0.054576	0.0302678	0.0438021	0.0209527	0.0450577	0.0415045	0.0744015	0.0367518	0.0248324	0.0180746	0.03818	0.0464452	0.0464288	0.0335668	0.0316435	0.0137295	0.0264249	0.0254166	0.0949792	0.0322224	0.0328577	0.0572897	0.0748037	0.0374791	0.0401824	0.126535	0.0397437	0.0314662	0.0198405	0.0365812	0.0435187	0.0171044	0.0428926	0.188222	0.0834952	0.0413592	0.0540025	0.065372	0.0174814	0.0279313
	FABP3	0.00562515	0.0192667	0.0120218	0.00874527	0.00457632	0.0136392	0.0491747	0.0083867	0.00771964	0.0146922	0.0176736	0.0247316	0.00125805	0.00101208	0.00147407	0.0122934	0.00428217	0.00405871	0.00135788	0.000753512	0.0168244	0.0193957	0.0255656	0.0543518	0.017318	0.0156321	0.00059912	0.00429949	0.0231779	0.00661113	0.0302345	0.00317982	0.00432775	0.000623832	0.0108033	0.0152817	0.0199399	0.00455833	0.00207945	0.00607555	0.0193989	0.00699877	0.000487579	0.0143652	0.00798428	0.0286154	0.016863	0.0312483
	LPO	0.00139403	0.0072702	0.00328302	0.00380856	0.00415995	0.0080424	0.0102466	0.0029875	0.0029235	0.00583952	0.00949541	0.00471183	0.000499677	0.000435512	0.000837642	0.00630591	0.0117569	0.00727581	0.00142835	0.000280851	0.00329263	0.00357694	0.00513398	0.0161868	0.0111188	0.00467078	0.000362814	0.00614237	0.00710168	0.0321089	0.017794	0.000973591	0.00251357	0.000413028	0.00397479	0.0105454	0.00569001	0.011555	0.0155525	0.00130976	0.00767957	0.0702089	0.000681512	0.0148016	0.01119	0.0155006	0.00954021	0.026927
N	IGJ	28	28	28	28	28	28	28	28	28	28	28	28	28	28	28	28	28	28	28	28	28	28	28	28	28	28	28	28	28	28	28	28	28	28	28	28	28	28	28	28	28	28	28	28	28	28	28	28
	MFGE8	28	28	28	28	28	28	28	28	28	28	28	28	28	28	28	28	28	28	28	28	28	28	28	28	28	28	28	28	28	28	28	28	28	28	28	28	28	28	28	28	28	28	28	28	28	28	28	28
	FN1	28	28	28	28	28	28	28	28	28	28	28	28	28	28	28	28	28	28	28	28	28	28	28	28	28	28	28	28	28	28	28	28	28	28	28	28	28	28	28	28	28	28	28	28	28	28	28	28
	PIGR	28	28	28	28	28	28	28	28	28	28	28	28	28	28	28	28	28	28	28	28	28	28	28	28	28	28	28	28	28	28	28	28	28	28	28	28	28	28	28	28	28	28	28	28	28	28	28	28
	CLU	28	28	28	28	28	28	28	28	28	28	28	28	28	28	28	28	28	28	28	28	28	28	28	28	28	28	28	28	28	28	28	28	28	28	28	28	28	28	28	28	28	28	28	28	28	28	28	28
	APOE	28	28	28	28	28	28	28	28	28	28	28	28	28	28	28	28	28	28	28	28	28	28	28	28	28	28	28	28	28	28	28	28	28	28	28	28	28	28	28	28	28	28	28	28	28	28	28	28
	CD36	28	28	28	28	28	28	28	28	28	28	28	28	28	28	28	28	28	28	28	28	28	28	28	28	28	28	28	28	28	28	28	28	28	28	28	28	28	28	28	28	28	28	28	28	28	28	28	28
	A2M	28	28	28	28	28	28	28	28	28	28	28	28	28	28	28	28	28	28	28	28	28	28	28	28	28	28	28	28	28	28	28	28	28	28	28	28	28	28	28	28	28	28	28	28	28	28	28	28
	V8	28	28	28	28	28	28	28	28	28	28	28	28	28	28	28	28	28	28	28	28	28	28	28	28	28	28	28	28	28	28	28	28	28	28	28	28	28	28	28	28	28	28	28	28	28	28	28	28
	C9	28	28	28	28	28	28	28	28	28	28	28	28	28	28	28	28	28	28	28	28	28	28	28	28	28	28	28	28	28	28	28	28	28	28	28	28	28	28	28	28	28	28	28	28	28	28	28	28
	DAG1	28	28	28	28	28	28	28	28	28	28	28	28	28	28	28	28	28	28	28	28	28	28	28	28	28	28	28	28	28	28	28	28	28	28	28	28	28	28	28	28	28	28	28	28	28	28	28	28
	V11	28	28	28	28	28	28	28	28	28	28	28	28	28	28	28	28	28	28	28	28	28	28	28	28	28	28	28	28	28	28	28	28	28	28	28	28	28	28	28	28	28	28	28	28	28	28	28	28
	GC	28	28	28	28	28	28	28	28	28	28	28	28	28	28	28	28	28	28	28	28	28	28	28	28	28	28	28	28	28	28	28	28	28	28	28	28	28	28	28	28	28	28	28	28	28	28	28	28
	A1BG	28	28	28	28	28	28	28	28	28	28	28	28	28	28	28	28	28	28	28	28	28	28	28	28	28	28	28	28	28	28	28	28	28	28	28	28	28	28	28	28	28	28	28	28	28	28	28	28
	V15	28	28	28	28	28	28	28	28	28	28	28	28	28	28	28	28	28	28	28	28	28	28	28	28	28	28	28	28	28	28	28	28	28	28	28	28	28	28	28	28	28	28	28	28	28	28	28	28
	CFI	28	28	28	28	28	28	28	28	28	28	28	28	28	28	28	28	28	28	28	28	28	28	28	28	28	28	28	28	28	28	28	28	28	28	28	28	28	28	28	28	28	28	28	28	28	28	28	28
	V17	28	28	28	28	28	28	28	28	28	28	28	28	28	28	28	28	28	28	28	28	28	28	28	28	28	28	28	28	28	28	28	28	28	28	28	28	28	28	28	28	28	28	28	28	28	28	28	28
	SERPINA3	28	28	28	28	28	28	28	28	28	28	28	28	28	28	28	28	28	28	28	28	28	28	28	28	28	28	28	28	28	28	28	28	28	28	28	28	28	28	28	28	28	28	28	28	28	28	28	28
	SERPINA1	28	28	28	28	28	28	28	28	28	28	28	28	28	28	28	28	28	28	28	28	28	28	28	28	28	28	28	28	28	28	28	28	28	28	28	28	28	28	28	28	28	28	28	28	28	28	28	28
	V20	28	28	28	28	28	28	28	28	28	28	28	28	28	28	28	28	28	28	28	28	28	28	28	28	28	28	28	28	28	28	28	28	28	28	28	28	28	28	28	28	28	28	28	28	28	28	28	28
	V21	28	28	28	28	28	28	28	28	28	28	28	28	28	28	28	28	28	28	28	28	28	28	28	28	28	28	28	28	28	28	28	28	28	28	28	28	28	28	28	28	28	28	28	28	28	28	28	28
	V22	28	28	28	28	28	28	28	28	28	28	28	28	28	28	28	28	28	28	28	28	28	28	28	28	28	28	28	28	28	28	28	28	28	28	28	28	28	28	28	28	28	28	28	28	28	28	28	28
	AMBP	28	28	28	28	28	28	28	28	28	28	28	28	28	28	28	28	28	28	28	28	28	28	28	28	28	28	28	28	28	28	28	28	28	28	28	28	28	28	28	28	28	28	28	28	28	28	28	28
	V23	28	28	28	28	28	28	28	28	28	28	28	28	28	28	28	28	28	28	28	28	28	28	28	28	28	28	28	28	28	28	28	28	28	28	28	28	28	28	28	28	28	28	28	28	28	28	28	28
	APOA4	28	28	28	28	28	28	28	28	28	28	28	28	28	28	28	28	28	28	28	28	28	28	28	28	28	28	28	28	28	28	28	28	28	28	28	28	28	28	28	28	28	28	28	28	28	28	28	28
	CFH	28	28	28	28	28	28	28	28	28	28	28	28	28	28	28	28	28	28	28	28	28	28	28	28	28	28	28	28	28	28	28	28	28	28	28	28	28	28	28	28	28	28	28	28	28	28	28	28
	TF	28	28	28	28	28	28	28	28	28	28	28	28	28	28	28	28	28	28	28	28	28	28	28	28	28	28	28	28	28	28	28	28	28	28	28	28	28	28	28	28	28	28	28	28	28	28	28	28
	C3	28	28	28	28	28	28	28	28	28	28	28	28	28	28	28	28	28	28	28	28	28	28	28	28	28	28	28	28	28	28	28	28	28	28	28	28	28	28	28	28	28	28	28	28	28	28	28	28
	ITIH1	28	28	28	28	28	28	28	28	28	28	28	28	28	28	28	28	28	28	28	28	28	28	28	28	28	28	28	28	28	28	28	28	28	28	28	28	28	28	28	28	28	28	28	28	28	28	28	28
	V29	28	28	28	28	28	28	28	28	28	28	28	28	28	28	28	28	28	28	28	28	28	28	28	28	28	28	28	28	28	28	28	28	28	28	28	28	28	28	28	28	28	28	28	28	28	28	28	28
	CD59	28	28	28	28	28	28	28	28	28	28	28	28	28	28	28	28	28	28	28	28	28	28	28	28	28	28	28	28	28	28	28	28	28	28	28	28	28	28	28	28	28	28	28	28	28	28	28	28
	KNG1	28	28	28	28	28	28	28	28	28	28	28	28	28	28	28	28	28	28	28	28	28	28	28	28	28	28	28	28	28	28	28	28	28	28	28	28	28	28	28	28	28	28	28	28	28	28	28	28
	HPX	28	28	28	28	28	28	28	28	28	28	28	28	28	28	28	28	28	28	28	28	28	28	28	28	28	28	28	28	28	28	28	28	28	28	28	28	28	28	28	28	28	28	28	28	28	28	28	28
	AHSG	28	28	28	28	28	28	28	28	28	28	28	28	28	28	28	28	28	28	28	28	28	28	28	28	28	28	28	28	28	28	28	28	28	28	28	28	28	28	28	28	28	28	28	28	28	28	28	28
	F2	28	28	28	28	28	28	28	28	28	28	28	28	28	28	28	28	28	28	28	28	28	28	28	28	28	28	28	28	28	28	28	28	28	28	28	28	28	28	28	28	28	28	28	28	28	28	28	28
	GSN	28	28	28	28	28	28	28	28	28	28	28	28	28	28	28	28	28	28	28	28	28	28	28	28	28	28	28	28	28	28	28	28	28	28	28	28	28	28	28	28	28	28	28	28	28	28	28	28
	LOC100300716	28	28	28	28	28	28	28	28	28	28	28	28	28	28	28	28	28	28	28	28	28	28	28	28	28	28	28	28	28	28	28	28	28	28	28	28	28	28	28	28	28	28	28	28	28	28	28	28
	AZGP1	28	28	28	28	28	28	28	28	28	28	28	28	28	28	28	28	28	28	28	28	28	28	28	28	28	28	28	28	28	28	28	28	28	28	28	28	28	28	28	28	28	28	28	28	28	28	28	28
	CLEC3B	28	28	28	28	28	28	28	28	28	28	28	28	28	28	28	28	28	28	28	28	28	28	28	28	28	28	28	28	28	28	28	28	28	28	28	28	28	28	28	28	28	28	28	28	28	28	28	28
	V39	28	28	28	28	28	28	28	28	28	28	28	28	28	28	28	28	28	28	28	28	28	28	28	28	28	28	28	28	28	28	28	28	28	28	28	28	28	28	28	28	28	28	28	28	28	28	28	28
	PLG	28	28	28	28	28	28	28	28	28	28	28	28	28	28	28	28	28	28	28	28	28	28	28	28	28	28	28	28	28	28	28	28	28	28	28	28	28	28	28	28	28	28	28	28	28	28	28	28
	NUCB1	28	28	28	28	28	28	28	28	28	28	28	28	28	28	28	28	28	28	28	28	28	28	28	28	28	28	28	28	28	28	28	28	28	28	28	28	28	28	28	28	28	28	28	28	28	28	28	28
	TTR	28	28	28	28	28	28	28	28	28	28	28	28	28	28	28	28	28	28	28	28	28	28	28	28	28	28	28	28	28	28	28	28	28	28	28	28	28	28	28	28	28	28	28	28	28	28	28	28
	CFB	28	28	28	28	28	28	28	28	28	28	28	28	28	28	28	28	28	28	28	28	28	28	28	28	28	28	28	28	28	28	28	28	28	28	28	28	28	28	28	28	28	28	28	28	28	28	28	28
	APOA1	28	28	28	28	28	28	28	28	28	28	28	28	28	28	28	28	28	28	28	28	28	28	28	28	28	28	28	28	28	28	28	28	28	28	28	28	28	28	28	28	28	28	28	28	28	28	28	28
	V45	28	28	28	28	28	28	28	28	28	28	28	28	28	28	28	28	28	28	28	28	28	28	28	28	28	28	28	28	28	28	28	28	28	28	28	28	28	28	28	28	28	28	28	28	28	28	28	28
	V46	28	28	28	28	28	28	28	28	28	28	28	28	28	28	28	28	28	28	28	28	28	28	28	28	28	28	28	28	28	28	28	28	28	28	28	28	28	28	28	28	28	28	28	28	28	28	28	28
	ITIH4	28	28	28	28	28	28	28	28	28	28	28	28	28	28	28	28	28	28	28	28	28	28	28	28	28	28	28	28	28	28	28	28	28	28	28	28	28	28	28	28	28	28	28	28	28	28	28	28
	V48	28	28	28	28	28	28	28	28	28	28	28	28	28	28	28	28	28	28	28	28	28	28	28	28	28	28	28	28	28	28	28	28	28	28	28	28	28	28	28	28	28	28	28	28	28	28	28	28
	HSPA5	28	28	28	28	28	28	28	28	28	28	28	28	28	28	28	28	28	28	28	28	28	28	28	28	28	28	28	28	28	28	28	28	28	28	28	28	28	28	28	28	28	28	28	28	28	28	28	28
	FGB	28	28	28	28	28	28	28	28	28	28	28	28	28	28	28	28	28	28	28	28	28	28	28	28	28	28	28	28	28	28	28	28	28	28	28	28	28	28	28	28	28	28	28	28	28	28	28	28
	SERPINF2	28	28	28	28	28	28	28	28	28	28	28	28	28	28	28	28	28	28	28	28	28	28	28	28	28	28	28	28	28	28	28	28	28	28	28	28	28	28	28	28	28	28	28	28	28	28	28	28
	FGA	28	28	28	28	28	28	28	28	28	28	28	28	28	28	28	28	28	28	28	28	28	28	28	28	28	28	28	28	28	28	28	28	28	28	28	28	28	28	28	28	28	28	28	28	28	28	28	28
	LRG1	28	28	28	28	28	28	28	28	28	28	28	28	28	28	28	28	28	28	28	28	28	28	28	28	28	28	28	28	28	28	28	28	28	28	28	28	28	28	28	28	28	28	28	28	28	28	28	28
	ORM1	28	28	28	28	28	28	28	28	28	28	28	28	28	28	28	28	28	28	28	28	28	28	28	28	28	28	28	28	28	28	28	28	28	28	28	28	28	28	28	28	28	28	28	28	28	28	28	28
	V55	28	28	28	28	28	28	28	28	28	28	28	28	28	28	28	28	28	28	28	28	28	28	28	28	28	28	28	28	28	28	28	28	28	28	28	28	28	28	28	28	28	28	28	28	28	28	28	28
	FGG	28	28	28	28	28	28	28	28	28	28	28	28	28	28	28	28	28	28	28	28	28	28	28	28	28	28	28	28	28	28	28	28	28	28	28	28	28	28	28	28	28	28	28	28	28	28	28	28
	B2M	28	28	28	28	28	28	28	28	28	28	28	28	28	28	28	28	28	28	28	28	28	28	28	28	28	28	28	28	28	28	28	28	28	28	28	28	28	28	28	28	28	28	28	28	28	28	28	28
	CD14	28	28	28	28	28	28	28	28	28	28	28	28	28	28	28	28	28	28	28	28	28	28	28	28	28	28	28	28	28	28	28	28	28	28	28	28	28	28	28	28	28	28	28	28	28	28	28	28
	MSTN	28	28	28	28	28	28	28	28	28	28	28	28	28	28	28	28	28	28	28	28	28	28	28	28	28	28	28	28	28	28	28	28	28	28	28	28	28	28	28	28	28	28	28	28	28	28	28	28
	ALB	28	28	28	28	28	28	28	28	28	28	28	28	28	28	28	28	28	28	28	28	28	28	28	28	28	28	28	28	28	28	28	28	28	28	28	28	28	28	28	28	28	28	28	28	28	28	28	28
	V62	28	28	28	28	28	28	28	28	28	28	28	28	28	28	28	28	28	28	28	28	28	28	28	28	28	28	28	28	28	28	28	28	28	28	28	28	28	28	28	28	28	28	28	28	28	28	28	28
	GP2	28	28	28	28	28	28	28	28	28	28	28	28	28	28	28	28	28	28	28	28	28	28	28	28	28	28	28	28	28	28	28	28	28	28	28	28	28	28	28	28	28	28	28	28	28	28	28	28
	WFDC2	28	28	28	28	28	28	28	28	28	28	28	28	28	28	28	28	28	28	28	28	28	28	28	28	28	28	28	28	28	28	28	28	28	28	28	28	28	28	28	28	28	28	28	28	28	28	28	28
	LOC525947	28	28	28	28	28	28	28	28	28	28	28	28	28	28	28	28	28	28	28	28	28	28	28	28	28	28	28	28	28	28	28	28	28	28	28	28	28	28	28	28	28	28	28	28	28	28	28	28
	LDHB	28	28	28	28	28	28	28	28	28	28	28	28	28	28	28	28	28	28	28	28	28	28	28	28	28	28	28	28	28	28	28	28	28	28	28	28	28	28	28	28	28	28	28	28	28	28	28	28
	V67	28	28	28	28	28	28	28	28	28	28	28	28	28	28	28	28	28	28	28	28	28	28	28	28	28	28	28	28	28	28	28	28	28	28	28	28	28	28	28	28	28	28	28	28	28	28	28	28
	V65	28	28	28	28	28	28	28	28	28	28	28	28	28	28	28	28	28	28	28	28	28	28	28	28	28	28	28	28	28	28	28	28	28	28	28	28	28	28	28	28	28	28	28	28	28	28	28	28
	CTSZ	28	28	28	28	28	28	28	28	28	28	28	28	28	28	28	28	28	28	28	28	28	28	28	28	28	28	28	28	28	28	28	28	28	28	28	28	28	28	28	28	28	28	28	28	28	28	28	28
	ACTB	28	28	28	28	28	28	28	28	28	28	28	28	28	28	28	28	28	28	28	28	28	28	28	28	28	28	28	28	28	28	28	28	28	28	28	28	28	28	28	28	28	28	28	28	28	28	28	28
	LOC617696	28	28	28	28	28	28	28	28	28	28	28	28	28	28	28	28	28	28	28	28	28	28	28	28	28	28	28	28	28	28	28	28	28	28	28	28	28	28	28	28	28	28	28	28	28	28	28	28
	LTF	28	28	28	28	28	28	28	28	28	28	28	28	28	28	28	28	28	28	28	28	28	28	28	28	28	28	28	28	28	28	28	28	28	28	28	28	28	28	28	28	28	28	28	28	28	28	28	28
	THBS1	28	28	28	28	28	28	28	28	28	28	28	28	28	28	28	28	28	28	28	28	28	28	28	28	28	28	28	28	28	28	28	28	28	28	28	28	28	28	28	28	28	28	28	28	28	28	28	28
	V74	28	28	28	28	28	28	28	28	28	28	28	28	28	28	28	28	28	28	28	28	28	28	28	28	28	28	28	28	28	28	28	28	28	28	28	28	28	28	28	28	28	28	28	28	28	28	28	28
	SAA1	28	28	28	28	28	28	28	28	28	28	28	28	28	28	28	28	28	28	28	28	28	28	28	28	28	28	28	28	28	28	28	28	28	28	28	28	28	28	28	28	28	28	28	28	28	28	28	28
	ITIH2	28	28	28	28	28	28	28	28	28	28	28	28	28	28	28	28	28	28	28	28	28	28	28	28	28	28	28	28	28	28	28	28	28	28	28	28	28	28	28	28	28	28	28	28	28	28	28	28
	V77	28	28	28	28	28	28	28	28	28	28	28	28	28	28	28	28	28	28	28	28	28	28	28	28	28	28	28	28	28	28	28	28	28	28	28	28	28	28	28	28	28	28	28	28	28	28	28	28
	HP	28	28	28	28	28	28	28	28	28	28	28	28	28	28	28	28	28	28	28	28	28	28	28	28	28	28	28	28	28	28	28	28	28	28	28	28	28	28	28	28	28	28	28	28	28	28	28	28
	V74	28	28	28	28	28	28	28	28	28	28	28	28	28	28	28	28	28	28	28	28	28	28	28	28	28	28	28	28	28	28	28	28	28	28	28	28	28	28	28	28	28	28	28	28	28	28	28	28
	SPP1	28	28	28	28	28	28	28	28	28	28	28	28	28	28	28	28	28	28	28	28	28	28	28	28	28	28	28	28	28	28	28	28	28	28	28	28	28	28	28	28	28	28	28	28	28	28	28	28
	PAEP	28	28	28	28	28	28	28	28	28	28	28	28	28	28	28	28	28	28	28	28	28	28	28	28	28	28	28	28	28	28	28	28	28	28	28	28	28	28	28	28	28	28	28	28	28	28	28	28
	HBA	28	28	28	28	28	28	28	28	28	28	28	28	28	28	28	28	28	28	28	28	28	28	28	28	28	28	28	28	28	28	28	28	28	28	28	28	28	28	28	28	28	28	28	28	28	28	28	28
	GLYCAM1	28	28	28	28	28	28	28	28	28	28	28	28	28	28	28	28	28	28	28	28	28	28	28	28	28	28	28	28	28	28	28	28	28	28	28	28	28	28	28	28	28	28	28	28	28	28	28	28
	V79	28	28	28	28	28	28	28	28	28	28	28	28	28	28	28	28	28	28	28	28	28	28	28	28	28	28	28	28	28	28	28	28	28	28	28	28	28	28	28	28	28	28	28	28	28	28	28	28
	SERPINF1	28	28	28	28	28	28	28	28	28	28	28	28	28	28	28	28	28	28	28	28	28	28	28	28	28	28	28	28	28	28	28	28	28	28	28	28	28	28	28	28	28	28	28	28	28	28	28	28
	C6	28	28	28	28	28	28	28	28	28	28	28	28	28	28	28	28	28	28	28	28	28	28	28	28	28	28	28	28	28	28	28	28	28	28	28	28	28	28	28	28	28	28	28	28	28	28	28	28
	SDF4	28	28	28	28	28	28	28	28	28	28	28	28	28	28	28	28	28	28	28	28	28	28	28	28	28	28	28	28	28	28	28	28	28	28	28	28	28	28	28	28	28	28	28	28	28	28	28	28
	HBB	28	28	28	28	28	28	28	28	28	28	28	28	28	28	28	28	28	28	28	28	28	28	28	28	28	28	28	28	28	28	28	28	28	28	28	28	28	28	28	28	28	28	28	28	28	28	28	28
	CSN3	28	28	28	28	28	28	28	28	28	28	28	28	28	28	28	28	28	28	28	28	28	28	28	28	28	28	28	28	28	28	28	28	28	28	28	28	28	28	28	28	28	28	28	28	28	28	28	28
	FETUB	28	28	28	28	28	28	28	28	28	28	28	28	28	28	28	28	28	28	28	28	28	28	28	28	28	28	28	28	28	28	28	28	28	28	28	28	28	28	28	28	28	28	28	28	28	28	28	28
	CSN1S1	28	28	28	28	28	28	28	28	28	28	28	28	28	28	28	28	28	28	28	28	28	28	28	28	28	28	28	28	28	28	28	28	28	28	28	28	28	28	28	28	28	28	28	28	28	28	28	28
	V87	28	28	28	28	28	28	28	28	28	28	28	28	28	28	28	28	28	28	28	28	28	28	28	28	28	28	28	28	28	28	28	28	28	28	28	28	28	28	28	28	28	28	28	28	28	28	28	28
	JMJD1C	28	28	28	28	28	28	28	28	28	28	28	28	28	28	28	28	28	28	28	28	28	28	28	28	28	28	28	28	28	28	28	28	28	28	28	28	28	28	28	28	28	28	28	28	28	28	28	28
	KRT79	28	28	28	28	28	28	28	28	28	28	28	28	28	28	28	28	28	28	28	28	28	28	28	28	28	28	28	28	28	28	28	28	28	28	28	28	28	28	28	28	28	28	28	28	28	28	28	28
	SIL1	28	28	28	28	28	28	28	28	28	28	28	28	28	28	28	28	28	28	28	28	28	28	28	28	28	28	28	28	28	28	28	28	28	28	28	28	28	28	28	28	28	28	28	28	28	28	28	28
	BTN1A1	28	28	28	28	28	28	28	28	28	28	28	28	28	28	28	28	28	28	28	28	28	28	28	28	28	28	28	28	28	28	28	28	28	28	28	28	28	28	28	28	28	28	28	28	28	28	28	28
	B4GALT1	28	28	28	28	28	28	28	28	28	28	28	28	28	28	28	28	28	28	28	28	28	28	28	28	28	28	28	28	28	28	28	28	28	28	28	28	28	28	28	28	28	28	28	28	28	28	28	28
	C7	28	28	28	28	28	28	28	28	28	28	28	28	28	28	28	28	28	28	28	28	28	28	28	28	28	28	28	28	28	28	28	28	28	28	28	28	28	28	28	28	28	28	28	28	28	28	28	28
	LGB	28	28	28	28	28	28	28	28	28	28	28	28	28	28	28	28	28	28	28	28	28	28	28	28	28	28	28	28	28	28	28	28	28	28	28	28	28	28	28	28	28	28	28	28	28	28	28	28
	V100	28	28	28	28	28	28	28	28	28	28	28	28	28	28	28	28	28	28	28	28	28	28	28	28	28	28	28	28	28	28	28	28	28	28	28	28	28	28	28	28	28	28	28	28	28	28	28	28
	NUCB2	28	28	28	28	28	28	28	28	28	28	28	28	28	28	28	28	28	28	28	28	28	28	28	28	28	28	28	28	28	28	28	28	28	28	28	28	28	28	28	28	28	28	28	28	28	28	28	28
	CATHL2	28	28	28	28	28	28	28	28	28	28	28	28	28	28	28	28	28	28	28	28	28	28	28	28	28	28	28	28	28	28	28	28	28	28	28	28	28	28	28	28	28	28	28	28	28	28	28	28
	APCS	28	28	28	28	28	28	28	28	28	28	28	28	28	28	28	28	28	28	28	28	28	28	28	28	28	28	28	28	28	28	28	28	28	28	28	28	28	28	28	28	28	28	28	28	28	28	28	28
	C1S	28	28	28	28	28	28	28	28	28	28	28	28	28	28	28	28	28	28	28	28	28	28	28	28	28	28	28	28	28	28	28	28	28	28	28	28	28	28	28	28	28	28	28	28	28	28	28	28
	V99	28	28	28	28	28	28	28	28	28	28	28	28	28	28	28	28	28	28	28	28	28	28	28	28	28	28	28	28	28	28	28	28	28	28	28	28	28	28	28	28	28	28	28	28	28	28	28	28
	LOC515150	28	28	28	28	28	28	28	28	28	28	28	28	28	28	28	28	28	28	28	28	28	28	28	28	28	28	28	28	28	28	28	28	28	28	28	28	28	28	28	28	28	28	28	28	28	28	28	28
	CATHL4	28	28	28	28	28	28	28	28	28	28	28	28	28	28	28	28	28	28	28	28	28	28	28	28	28	28	28	28	28	28	28	28	28	28	28	28	28	28	28	28	28	28	28	28	28	28	28	28
	CATHL6	28	28	28	28	28	28	28	28	28	28	28	28	28	28	28	28	28	28	28	28	28	28	28	28	28	28	28	28	28	28	28	28	28	28	28	28	28	28	28	28	28	28	28	28	28	28	28	28
	LBP	28	28	28	28	28	28	28	28	28	28	28	28	28	28	28	28	28	28	28	28	28	28	28	28	28	28	28	28	28	28	28	28	28	28	28	28	28	28	28	28	28	28	28	28	28	28	28	28
	V110	28	28	28	28	28	28	28	28	28	28	28	28	28	28	28	28	28	28	28	28	28	28	28	28	28	28	28	28	28	28	28	28	28	28	28	28	28	28	28	28	28	28	28	28	28	28	28	28
	XDH	28	28	28	28	28	28	28	28	28	28	28	28	28	28	28	28	28	28	28	28	28	28	28	28	28	28	28	28	28	28	28	28	28	28	28	28	28	28	28	28	28	28	28	28	28	28	28	28
	APOH	28	28	28	28	28	28	28	28	28	28	28	28	28	28	28	28	28	28	28	28	28	28	28	28	28	28	28	28	28	28	28	28	28	28	28	28	28	28	28	28	28	28	28	28	28	28	28	28
	SAA3	28	28	28	28	28	28	28	28	28	28	28	28	28	28	28	28	28	28	28	28	28	28	28	28	28	28	28	28	28	28	28	28	28	28	28	28	28	28	28	28	28	28	28	28	28	28	28	28
	FGFBP1	28	28	28	28	28	28	28	28	28	28	28	28	28	28	28	28	28	28	28	28	28	28	28	28	28	28	28	28	28	28	28	28	28	28	28	28	28	28	28	28	28	28	28	28	28	28	28	28
	CATHL1	28	28	28	28	28	28	28	28	28	28	28	28	28	28	28	28	28	28	28	28	28	28	28	28	28	28	28	28	28	28	28	28	28	28	28	28	28	28	28	28	28	28	28	28	28	28	28	28
	NPC2	28	28	28	28	28	28	28	28	28	28	28	28	28	28	28	28	28	28	28	28	28	28	28	28	28	28	28	28	28	28	28	28	28	28	28	28	28	28	28	28	28	28	28	28	28	28	28	28
	V110	28	28	28	28	28	28	28	28	28	28	28	28	28	28	28	28	28	28	28	28	28	28	28	28	28	28	28	28	28	28	28	28	28	28	28	28	28	28	28	28	28	28	28	28	28	28	28	28
	ENO1	28	28	28	28	28	28	28	28	28	28	28	28	28	28	28	28	28	28	28	28	28	28	28	28	28	28	28	28	28	28	28	28	28	28	28	28	28	28	28	28	28	28	28	28	28	28	28	28
	RNASE1	28	28	28	28	28	28	28	28	28	28	28	28	28	28	28	28	28	28	28	28	28	28	28	28	28	28	28	28	28	28	28	28	28	28	28	28	28	28	28	28	28	28	28	28	28	28	28	28
	IDH1	28	28	28	28	28	28	28	28	28	28	28	28	28	28	28	28	28	28	28	28	28	28	28	28	28	28	28	28	28	28	28	28	28	28	28	28	28	28	28	28	28	28	28	28	28	28	28	28
	RNASE4	28	28	28	28	28	28	28	28	28	28	28	28	28	28	28	28	28	28	28	28	28	28	28	28	28	28	28	28	28	28	28	28	28	28	28	28	28	28	28	28	28	28	28	28	28	28	28	28
	V115	28	28	28	28	28	28	28	28	28	28	28	28	28	28	28	28	28	28	28	28	28	28	28	28	28	28	28	28	28	28	28	28	28	28	28	28	28	28	28	28	28	28	28	28	28	28	28	28
	CSN1S2	28	28	28	28	28	28	28	28	28	28	28	28	28	28	28	28	28	28	28	28	28	28	28	28	28	28	28	28	28	28	28	28	28	28	28	28	28	28	28	28	28	28	28	28	28	28	28	28
	PTGDS	28	28	28	28	28	28	28	28	28	28	28	28	28	28	28	28	28	28	28	28	28	28	28	28	28	28	28	28	28	28	28	28	28	28	28	28	28	28	28	28	28	28	28	28	28	28	28	28
	SCGB1D	28	28	28	28	28	28	28	28	28	28	28	28	28	28	28	28	28	28	28	28	28	28	28	28	28	28	28	28	28	28	28	28	28	28	28	28	28	28	28	28	28	28	28	28	28	28	28	28
	V119	28	28	28	28	28	28	28	28	28	28	28	28	28	28	28	28	28	28	28	28	28	28	28	28	28	28	28	28	28	28	28	28	28	28	28	28	28	28	28	28	28	28	28	28	28	28	28	28
	CSN2	28	28	28	28	28	28	28	28	28	28	28	28	28	28	28	28	28	28	28	28	28	28	28	28	28	28	28	28	28	28	28	28	28	28	28	28	28	28	28	28	28	28	28	28	28	28	28	28
	PRDX4	28	28	28	28	28	28	28	28	28	28	28	28	28	28	28	28	28	28	28	28	28	28	28	28	28	28	28	28	28	28	28	28	28	28	28	28	28	28	28	28	28	28	28	28	28	28	28	28
	V122	28	28	28	28	28	28	28	28	28	28	28	28	28	28	28	28	28	28	28	28	28	28	28	28	28	28	28	28	28	28	28	28	28	28	28	28	28	28	28	28	28	28	28	28	28	28	28	28
	CFD	28	28	28	28	28	28	28	28	28	28	28	28	28	28	28	28	28	28	28	28	28	28	28	28	28	28	28	28	28	28	28	28	28	28	28	28	28	28	28	28	28	28	28	28	28	28	28	28
	AGT	28	28	28	28	28	28	28	28	28	28	28	28	28	28	28	28	28	28	28	28	28	28	28	28	28	28	28	28	28	28	28	28	28	28	28	28	28	28	28	28	28	28	28	28	28	28	28	28
	FOLR1	28	28	28	28	28	28	28	28	28	28	28	28	28	28	28	28	28	28	28	28	28	28	28	28	28	28	28	28	28	28	28	28	28	28	28	28	28	28	28	28	28	28	28	28	28	28	28	28
	UBC	28	28	28	28	28	28	28	28	28	28	28	28	28	28	28	28	28	28	28	28	28	28	28	28	28	28	28	28	28	28	28	28	28	28	28	28	28	28	28	28	28	28	28	28	28	28	28	28
	V127	28	28	28	28	28	28	28	28	28	28	28	28	28	28	28	28	28	28	28	28	28	28	28	28	28	28	28	28	28	28	28	28	28	28	28	28	28	28	28	28	28	28	28	28	28	28	28	28
	CALM	28	28	28	28	28	28	28	28	28	28	28	28	28	28	28	28	28	28	28	28	28	28	28	28	28	28	28	28	28	28	28	28	28	28	28	28	28	28	28	28	28	28	28	28	28	28	28	28
	LALBA	28	28	28	28	28	28	28	28	28	28	28	28	28	28	28	28	28	28	28	28	28	28	28	28	28	28	28	28	28	28	28	28	28	28	28	28	28	28	28	28	28	28	28	28	28	28	28	28
	HSPA8	28	28	28	28	28	28	28	28	28	28	28	28	28	28	28	28	28	28	28	28	28	28	28	28	28	28	28	28	28	28	28	28	28	28	28	28	28	28	28	28	28	28	28	28	28	28	28	28
	PSAP	28	28	28	28	28	28	28	28	28	28	28	28	28	28	28	28	28	28	28	28	28	28	28	28	28	28	28	28	28	28	28	28	28	28	28	28	28	28	28	28	28	28	28	28	28	28	28	28
	FABP3	28	28	28	28	28	28	28	28	28	28	28	28	28	28	28	28	28	28	28	28	28	28	28	28	28	28	28	28	28	28	28	28	28	28	28	28	28	28	28	28	28	28	28	28	28	28	28	28
	LPO	28	28	28	28	28	28	28	28	28	28	28	28	28	28	28	28	28	28	28	28	28	28	28	28	28	28	28	28	28	28	28	28	28	28	28	28	28	28	28	28	28	28	28	28	28	28	28	28
[truncated: 92 more columns]
